# Supplementary material for: Photophysiological and transcriptomic response to the broad-spectrum herbicides atrazine and glyphosate in a photosynthetic picoeukaryote
Source: Microb Genom. 2025 Jun 25;11(6):001402. doi: 10.1099/mgen.0.001402 (PMC12198440; doi:10.1099/mgen.0.001402)
Supplement: Uncited Supplementary Material 2. [file mgen-11-01402-s001.xlsx]

## Sheet: README
Supplementary table	Sheet name	Description
Supplementary Table 1	St1.Atr_growth_inhibition	Ordinary one-way ANOVA followed by Dunnett’s multiple comparisons test of normalised p1 flow cytometric cell counts for atrazine (0.00 - 5.00 μM) treated Picochlorum sp. SENEW3 at day 7 (168 h) of cultivation/treatment. Significance (alpha) set at P < 0.05.
Supplementary Table 2	St2.Gly_growth_inhibition	Ordinary one-way ANOVA followed by Dunnett’s multiple comparisons test of normalised p1 flow cytometric cell counts for glyphosate (0.00 - 3.00 mM) treated Picochlorum sp. SENEW3 at day 7 (168 h) of cultivation/treatment. Significance (alpha) set at P < 0.05.
Supplementary Table 3	St3.PAM_herbicide_statistics	Two-way repeated-measures ANOVA across time (hours) and treatment (herbicide), followed by Tukey's multiple comparisons test for main treatment (herbicide) effect (pooled variance across time points) of mean PAM fluorescence measurements. Assessing significance (alpha at P < 0.05) and variance in photo physiological effect of 0.25 µM atrazine and 2.5 mM glyphosate treatment on Picochlorum sp. SEN…
Supplementary Table 4	St4.Herbicde_shared_transcript	Significant (adjusted p < 0.01) 1.5 log2 FCR differentially transcribed genes common to both 0.25 µM atrazine and 2.5 mM glyphosate treatments against negative controls. Genes have been organised into ‘shared up’ and ‘shared down’ transcribed groupings, alongside their Psev3 genome ID and annotation, EggNOG annotation, KEGG annotation and Functional category. Genes categorised as either ‘Unknown’…
Supplementary Table 5	St5.Differential transcription	Significant (adjusted p < 0.01) differentially transcribed genes in response to 0.25 µM atrazine and 2.5 mM glyphosate treatments against negative controls.
Supplementary Table 6	St6.Table_caption	Table caption for Suplementary table 5 (St5.Differential_transcription)
Supplementary Table 7	St7.Control_top10_transcripts	Transcription rates normalised as transcripts per million (TPM) of control (untreated) P. SENEW3 cultures. Displaying top ten most highly transcribed genes in each replicate (c-rpt1-S7 to c-rpt3-S9).
Supplementary Table 8	St8.Functional_categories	Reference table of gene functional category groupings from Hemschemeier, A. et al. (2013), see in text citation.
Supplementary Table 9	St9.Transcription_levels	Raw gene transcription levels of RNA-Seq reads mapped to the P.SENEW3 genome (PRJNA839791)
Supplementary Table 10	St10.Transcription_level_key	Sample and term Keys for Supplementary table 9 (St9.Transcription_levels)
Supplementary Table 11	St11.Raw_PAM_data	Raw pulsed amplitude modulation (PAM) fluorescence data for atrazine, glyphosate and control samples in biological and technical triplicated following dark adaption at 3, 24, 48 and 72 hours following herbicide inoculation, using a Heinz Walz PHYTO-PAM Phytoplankton Analyzer.

## Sheet: St1.Atr_growth_inhibition
Supplementary table 1. Ordinary one-way ANOVA followed by Dunnett’s multiple comparisons test of normalised p1 flow cytometric cell counts for atrazine (0.00 - 5.00 μM) treated Picochlorum sp. SENEW3 at day 7 (168 h) of cultivation/treatment. Significance (alpha) set at P < 0.05.
Ordinary one-way ANOVA summary			Dunnett's multiple comparisons test	Mean Diff.	95.00% CI of diff.	SE of diff.	Adjusted P Value
F (DFn, DFd)	F (7, 16) = 572.7		0.00 μM vs. 5.00 μM	0.9982	0.9188 to 1.078	0.02714	<0.0001
P value	<0.0001		0.00 μM vs. 2.50 μM	0.9978	0.9184 to 1.077	0.02714	<0.0001
Significant diff. among means (P < 0.05)?	Yes		0.00 μM vs. 1.00 μM	0.978	0.8986 to 1.057	0.02714	<0.0001
R squared	0.996		0.00 μM vs. 0.50 μM	0.8936	0.8143 to 0.9730	0.02714	<0.0001
			0.00 μM vs. 0.25 μM	0.5849	0.5056 to 0.6643	0.02714	<0.0001
			0.00 μM vs. 0.10 μM	0.07781	-0.001546 to 0.1572	0.02714	0.0558
			0.00 μM vs. 0.05 μM	0.0488	-0.03056 to 0.1282	0.02714	0.3549

## Sheet: St2.Gly_growth_inhibition
Supplementary table 2. Ordinary one-way ANOVA followed by Dunnett’s multiple comparisons test of normalised p1 flow cytometric cell counts for glyphosate (0.00 - 3.00 mM) treated Picochlorum sp. SENEW3 at day 7 (168 h) of cultivation/treatment. Significance (alpha) set at P < 0.05.
Ordinary one-way ANOVA summary			Dunnett's multiple comparisons test	Mean Diff.	95.00% CI of diff.	SE of diff.	Adjusted P Value
F (DFn, DFd)	F (7, 16) = 196.8		0.00 mM vs. 3.00 mM	0.6908	0.6201 to 0.7614	<0.0001	<0.0001
P value	<0.0001		0.00 mM vs. 2.75 mM	0.6203	0.5497 to 0.6909	<0.0001	<0.0001
Significant diff. among means (P < 0.05)?	Yes		0.00 mM vs. 2.50 mM	0.565	0.4944 to 0.6356	<0.0001	<0.0001
R squared	0.9885		0.00 mM vs. 2.25 mM	0.438	0.3674 to 0.5086	<0.0001	<0.0001
			0.00 mM vs. 2.00 mM	0.3353	0.2647 to 0.4060	<0.0001	<0.0001
			0.00 mM vs. 1.75 mM	0.2441	0.1734 to 0.3147	<0.0001	0.0558
			0.00 mM vs. 1.50 mM	0.1677	"0.09711 to 0.2383	<0.0001	0.3549

## Sheet: St3.PAM_herbicide_effect
Supplementary table 3. Two-way repeated-measures ANOVA across time (hours) and treatment (herbicide), followed by Tukey's multiple comparisons test for main treatment (herbicide) effect (pooled variance across time points) of mean PAM fluorescence measurements. Assessing significance (alpha at P < 0.05) and variance in photo physiological effect of 0.25 µM atrazine and 2.5 mM glyphosate treatment…
A) Two-way ANOVA of fluorescence yield (Fv/Fm)
ANOVA table	% of total variation	SS	DF	MS	F (DFn, DFd)	P value
Time x Treatment	0.359	0.001972	6	0.000329	F (6, 18) = 7.396	P=0.0004
Time	2.544	0.01398	3	0.004659	F (3, 18) = 104.8	P<0.0001
Treatment	96.6	0.5307	2	0.2654	F (2, 6) = 823.5	P<0.0001
Subject	0.3519	0.001933	6	0.000322	F (6, 18) = 7.250	P=0.0005
Residual		0.0008	18	4.44e-05
B) Tukey's multiple comparison test of fluorescence yield (Fv/Fm) for main treatment (column) effect
Tukey's multiple comparisons test	Mean Diff.	Mean Diff. %	95.00% CI of diff.	SE of diff.	Significant?	Adjusted P Value
0.25 μM atrazine vs. 2.5 mM glyphosate	-0.2542	-45	-0.2767 to -0.2317	0.007328	Yes	<0.0001
0.25 μM atrazine vs. Control	-0.2608	-46	-0.2833 to -0.2383	0.007328	Yes	<0.0001
2.5 mM glyphosate vs. Control	-0.00667	-1	-0.02915 to 0.01582	0.007328	No	0.6545
C) Two-way ANOVA of fluorescence minimum (Fo)
ANOVA table	% of total variation	SS	DF	MS	F (DFn, DFd)	P value
Time x Treatment	9.197	321926	6	53654	F (6, 18) = 78.12	P<0.0001
Time	28.55	999446	3	333149	F (3, 18) = 485.0	P<0.0001
Treatment	61.4	2149158	2	1074579	F (2, 6) = 368.9	P<0.0001
Subject	0.4993	17479	6	2913	F (6, 18) = 4.241	P=0.0078
Residual		12363	18	686.8
D) Tukey's multiple comparison test of fluorescence minimum (Fo) for main treatment (column) effect
Tukey's multiple comparisons test	Mean Diff.	Mean Diff. %	95.00% CI of diff.	SE of diff.	Significant?	Adjusted P Value
0.25 μM atrazine vs. 2.5 mM glyphosate	577.3	161	509.7 to 644.9	22.03	Yes	<0.0001
0.25 μM atrazine vs. Control	425.4	83	357.8 to 493.0	22.03	Yes	<0.0001
2.5 mM glyphosate vs. Control	-151.9	-30	-219.5 to -84.25	22.03	Yes	0.0011
E) Two-way ANOVA of fluorescence maximum (Fm)
ANOVA	% of total variation	SS	DF	MS	F (DFn, DFd)	P value
Time x Treatment	11.27	542558	6	90426	F (6, 18) = 46.79	P<0.0001
Time	50.69	2441240	3	813747	F (3, 18) = 421.0	P<0.0001
Treatment	36.4	1752749	2	876374	F (2, 6) = 118.6	P<0.0001
Subject	0.9204	44324	6	7387	F (6, 18) = 3.822	P=0.0124
Residual		34789	18	1933
F) Tukey's multiple comparison test of fluorescence maximum (Fm) for main treatment (column) effect
Comparison	Mean Diff.	Mean Diff. %	95.00% CI of diff.	SE of diff.	Significant?	Adjusted P Value
0.25 μM atrazine vs. 2.5 mM glyphosate	531.7	65	424.1 to 639.4	35.09	Yes	<0.0001
0.25 μM atrazine vs. Control	182.1	16	74.39 to 289.7	35.09	Yes	0.0049
2.5 mM glyphosate vs. Control	-349.7	-30	-457.4 to -242.0	35.09	Yes	0.0001

## Sheet: St4.Herbicide_shared_transcript
Supplementary table 4. Significant (adjusted p < 0.01) 1.5 log2 FCR differentially transcribed genes common to both 0.25 µM atrazine and 2.5 mM glyphosate treatments against negative controls. Genes have been organised into ‘shared up’ and ‘shared down’ transcribed groupings, alongside their Psev3 genome ID and annotation, EggNOG annotation, KEGG annotation and Functional category. Genes categori…
Fold change	Gene ID	Psev3 annotation	EggNOG annotation	KEGG annotation	Functional category name
Shared up transcribed	PSENEW3_00002569	Similar to SVR3: Putative elongation factor TypA-like SVR3, chloroplastic (Arabidopsis thaliana)	Elongation factor G C-terminus	GTP-binding protein	Gene expression
	PSENEW3_00005318	Similar to aldoc: Fructose-bisphosphate aldolase C (Carassius auratus)		fructose-bisphosphate aldolase, class I [EC:4.1.2.13]	Energy
Shared down transcribed	PSENEW3_00003378	Similar to MOT1: Molybdate transporter 1 (Chlamydomonas reinhardtii)	Molybdate transporter of MFS superfamily		Metabolism
	PSENEW3_00004715	Similar to Os05g0235800: DNA replication licensing factor MCM6 (Oryza sativa subsp. japonica)	Belongs to the MCM family	DNA replication licensing factor MCM6 [EC:3.6.4.12]	Cell cycle
	PSENEW3_00005140	Similar to ncapd2: Condensin complex subunit 1 (Xenopus laevis)	Regulatory subunit of the condensin complex	condensin complex subunit 1	Cell cycle
	PSENEW3_00002631	Similar to MCM3: DNA replication licensing factor MCM3 (Arabidopsis thaliana)	Belongs to the MCM family	DNA replication licensing factor MCM3 [EC:3.6.4.12]	Cell cycle
	PSENEW3_00001815	Similar to KIN5A: Kinesin-like protein KIN-5A (Oryza sativa subsp. japonica)	Belongs to the TRAFAC class myosin-kinesin ATPase superfamily. Kinesin family	kinesin family member 11	Cell cycle
	PSENEW3_00003377	Similar to nirA: Ferredoxin--nitrite reductase (Phormidium laminosum)	Nitrite and sulphite reductase 4Fe-4S domain	ferredoxin-nitrite reductase [EC:1.7.7.1]	Metabolism
	PSENEW3_00004713	Similar to At4g05010: F-box protein At4g05010 (Arabidopsis thaliana)	F-Box protein		ROS/RNS, stress
	PSENEW3_00006251	Similar to MCM2: DNA replication licensing factor MCM2 (Oryza sativa subsp. japonica)	Belongs to the MCM family	DNA replication licensing factor MCM2 [EC:3.6.4.12]	Cell cycle
	PSENEW3_00001613	Similar to chtf18: Chromosome transmission fidelity protein 18 homolog (Xenopus laevis)	ATPase family associated with various cellular activities (AAA)	chromosome transmission fidelity protein 18	Cell cycle
	PSENEW3_00005777	Similar to CHD7: Chromodomain-helicase-DNA-binding protein 7 (Gallus gallus)	Chromatin organization modifier domain		Gene expression
	PSENEW3_00003325	Similar to KLHL20: Kelch-like protein 20 (Gallus gallus)	Kelch-like		Proteases
	PSENEW3_00003691	Similar to TOP2: DNA topoisomerase 2 (Arabidopsis thaliana)	Topoisomerase II makes double-strand breaks	DNA topoisomerase II [EC:5.6.2.2]	Cell cycle

## Sheet: St5.Differential_transcription
Gene / protein ID	P. SENEW3 genome annotation	EggNOG annotation	KEGG annotation	KEGG pathways	Comment	Functional category {Hemschemeier, 2013 #1045}	Functional category name {Hemschemeier, 2013 #1045}.	ATR differential expression log2 ratio	ATR differential expression absolute confidence	ATR differential expression confidence	ATR differential expression adjusted p-value	GLY differential expression log2 ratio2	GLY differential expression absolute confidence	GLY differential expression confidence	GLY differential expression adjusted p-value
PSENEW3_00000055	Similar to DDB_G0289697: FAD-linked oxidoreductase DDB_G0289697 (Dictyostelium discoideum)	FAD binding domain			redox activity	T12	Redox	1.10078	20.31	20.31	4.9166e-21	1.50617	7.98	7.98	1.0538e-08
PSENEW3_00000065	Similar to PAIR2: Meiosis-specific protein PAIR2 (Oryza sativa subsp. japonica)	HORMA domain			homologous chromosome synapsis	T4	Cell cycle					2.01749	17.46	17.46	3.49707e-18
PSENEW3_00000090	Similar to MAN4: Mannan endo-1,4-beta-mannosidase 4 (Oryza sativa subsp. japonica)	Belongs to the glycosyl hydrolase 5 (cellulase A) family	mannan endo-1,4-beta-mannosidase [EC:3.2.1.78]	Fructose and mannose metabolism(23), Metabolic pathways(828)	polysaccharide hydrolysis	T7	Energy	0.679132	6.76	6.76	1.75191e-07	1.75854	30.43	30.43	3.71909e-31
PSENEW3_00000114	Protein of unknown function					T1	Unknown	-1.54349	109.91	-109.91	1.22637e-110	-1.88894	91.4	-91.4	3.97577e-92
PSENEW3_00000118	Similar to ATP1: Probable pterin-4-alpha-carbinolamine dehydratase, chloroplastic (Arabidopsis thaliana)	Pterin 4 alpha carbinolamine dehydratase	4a-hydroxytetrahydrobiopterin dehydratase [EC:4.2.1.96]	Folate biosynthesis(14), Metabolic pathways(828)	tetrahydrobiopterin biosynthesis, cofactor, sginaling stress	T3	Metabolism	1.74116	27.74	27.74	1.83282e-28	1.16463	8.5	8.5	3.17792e-09
PSENEW3_00000146	Similar to EFHC1: EF-hand domain-containing protein 1 (Homo sapiens)	Domains in hypothetical proteins in Drosophila, C. elegans and mammals. Occurs singly in some nucleoside diphosphate kinases.	EF-hand domain-containing protein 1		Microtubule-associated protein which regulates cell division	T4	Cell cycle					1.5141	8.31	8.31	4.91311e-09
PSENEW3_00000154	Similar to rplI: 50S ribosomal protein L9 (Gloeothece citriformis (strain PCC 7424))	ribosomal protein L9	large subunit ribosomal protein L9	Ribosome(155)	ribosome	T5	Gene Experssion	1.59347	29.8	29.8	1.60242e-30
PSENEW3_00000300	Similar to ULP1D: Ubiquitin-like-specific protease 1D (Arabidopsis thaliana)	protein modification by small protein removal	ubiquitin-like-specific protease 1C/D [EC:3.4.22.68]		stress response, salt, Ubiquitination	T13	Proteases	-0.952062	107.53	-107.53	2.94056e-108	-1.53849	179.49	-179.49	3.20826e-180
PSENEW3_00000301	Protein of unknown function	MULE transposase domain				T1	Unknown	-1.20882	114.09	-114.09	8.2194e-115	-1.97402	164.94	-164.94	1.15223e-165
PSENEW3_00000320	Protein of unknown function					T1	Unknown	1.71052	15.94	15.94	1.14758e-16	1.59759	12.52	12.52	3.03427e-13
PSENEW3_00000339	Similar to At3g07100: Protein transport protein Sec24-like At3g07100 (Arabidopsis thaliana)	Sec23/Sec24 beta-sandwich domain	protein transport protein SEC24	Protein processing in endoplasmic reticulum(73), Pathogenic Escherichia coli infection(21)	transporter, ER, golgi	T3	Metabolism	-0.892634	28.05	-28.05	8.83944e-29	-1.54718	56.26	-56.26	5.53971e-57
PSENEW3_00000362	Protein of unknown function					T1	Unknown	-1.31423	121.99	-121.99	1.03472e-122	-1.69598	83.56	-83.56	2.76681e-84
PSENEW3_00000373	Protein of unknown function	Acetyltransferase (GNAT) family			transfers an acetyl group, epigenetics	T2	Other	1.35002	8.99	8.99	1.01197e-09	1.5813	13.28	13.28	5.28188e-14
PSENEW3_00000383	Protein of unknown function					T1	Unknown	-1.06488	93.95	-93.95	1.11824e-94	-1.70457	76.13	-76.13	7.37974e-77
PSENEW3_00000387	Similar to mcfT: Probable mitochondrial 2-oxodicarboxylate carrier (Dictyostelium discoideum)	mitochondrial tricarboxylic acid transmembrane transport	solute carrier family 25 (mitochondrial citrate transporter), member 1		transporter, mitochondria	T3	Metabolism					-1.59492	61.82	-61.82	1.51276e-62
PSENEW3_00000393	Similar to POLA2: DNA polymerase alpha subunit B (Homo sapiens)	May play an essential role at the early stage of chromosomal DNA replication by coupling the polymerase alpha primase complex to the cellular replication machinery	DNA polymerase alpha subunit B	DNA replication(32)	DNA replication	T4	Cell cycle	-1.32351	142.25	-142.25	5.62496e-143	-1.65703	208.25	-208.25	5.61457e-209
PSENEW3_00000419	Protein of unknown function					T1	Unknown	-1.12176	164.2	-164.2	6.26458e-165	-1.78107	231.92	-231.92	1.19164e-232
PSENEW3_00000460	Protein of unknown function					T1	Unknown					-2.72506	7.63	-7.63	2.33397e-08
PSENEW3_00000482	Similar to CNX1: Calnexin homolog 1 (Arabidopsis thaliana)	Calreticulin family	calnexin	Protein processing in endoplasmic reticulum(73), Phagosome(27), Antigen processing and presentation(13), Thyroid hormone synthesis(13), Human T-cell leukemia virus 1 infection(35)	protein folding, glycoproteins	T5	Gene Experssion	-0.576342	49.18	-49.18	6.55099e-50	-1.59144	301.76	-301.76	1.7492e-302
PSENEW3_00000509	Protein of unknown function		protein SFI1		Centromere structure	T2	Other	-1.40606	145.27	-145.27	5.401e-146	-1.8232	78.7	-78.7	1.97854e-79
PSENEW3_00000516	Protein of unknown function					T1	Unknown	-0.591268	16.32	-16.32	4.78542e-17	-2.45622	151.82	-151.82	1.51377e-152
PSENEW3_00000522	Protein of unknown function	breast cancer carboxy-terminal domain				T2	Other	-0.968396	42.81	-42.81	1.55418e-43	-1.78479	136.39	-136.39	4.08982e-137
PSENEW3_00000556	Similar to DMT1: DNA (cytosine-5)-methyltransferase 1 (Arabidopsis thaliana)	Belongs to the class I-like SAM-binding methyltransferase superfamily. C5-methyltransferase family	DNA (cytosine-5)-methyltransferase 1 [EC:2.1.1.37]	Cysteine and methionine metabolism(35), Metabolic pathways(828), MicroRNAs in cancer(15)	DAN methylation, chromatin, cell division	T4	Cell cycle	-1.55977	66.06	-66.06	8.71321e-67	-1.36341	7.09	-7.09	8.19044e-08
PSENEW3_00000566	Protein of unknown function					T1	Unknown	-3.6449	125.98	-125.98	1.04134e-126	-0.436999	3.24	-3.24	0.000579419
PSENEW3_00000571	Protein of unknown function					T1	Unknown	-0.994177	148.96	-148.96	1.08468e-149	-1.55871	240.38	-240.38	4.12443e-241
PSENEW3_00000589	Similar to PSY1: Phytoene synthase, chloroplastic (Arabidopsis thaliana)	Phytoene synthase	15-cis-phytoene synthase [EC:2.5.1.32]	Carotenoid biosynthesis(14), Metabolic pathways(828), Biosynthesis of secondary metabolites(396)	carotinoid biosynthesis	T3	Metabolism	2.04401	37.7	37.7	1.99784e-38	1.21812	7.14	7.14	7.30084e-08
PSENEW3_00000613	Protein of unknown function					T1	Unknown	0.579111	2.73	2.73	0.00184832	2.03284	46.74	46.74	1.80979e-47
PSENEW3_00000695	Similar to SPP: Signal peptide peptidase (Arabidopsis thaliana)	Presenilin, signal peptide peptidase, family	minor histocompatibility antigen H13 [EC:3.4.23.-]		signal peptides	T10	Regulation	-0.593334	31.57	-31.57	2.71134e-32	-1.76383	134.16	-134.16	6.91198e-135
PSENEW3_00000718	Similar to At1g67320: Probable DNA primase large subunit (Arabidopsis thaliana)	DNA primase is the polymerase that synthesizes small RNA primers for the Okazaki fragments made during discontinuous DNA replication	DNA primase large subunit	DNA replication(32)	DNA replication	T4	Cell cycle	-1.2965	112.75	-112.75	1.797e-113	-1.86737	194.56	-194.56	2.76789e-195
PSENEW3_00000719	Similar to SPEF1: Sperm flagellar protein 1 (Bos taurus)	CH-like domain in sperm protein			microtubule, cytoskeleton	T3	Metabolism	-0.891068	41.39	-41.39	4.03164e-42	-1.69977	103.31	-103.31	4.88507e-104
PSENEW3_00000726	Similar to ANP3: Mitogen-activated protein kinase kinase kinase 3 (Arabidopsis thaliana)	Belongs to the protein kinase superfamily			gene expression, abiotic stress response	T5	Gene Experssion	-1.20267	140.18	-140.18	6.67609e-141	-1.5117	89.72	-89.72	1.90243e-90
PSENEW3_00000779	Similar to RPS11: 40S ribosomal protein S11 (Dunaliella tertiolecta)	Belongs to the universal ribosomal protein uS17 family	small subunit ribosomal protein S11e	Ribosome(155), Coronavirus disease - COVID-19(67)	ribosome	T5	Gene Experssion	-0.182268	2.42	-2.42	0.00383439	-1.51357	69.08	-69.08	8.31268e-70
PSENEW3_00000804	Similar to RPL5: 60S ribosomal protein L5 (Dunaliella salina)	ribosomal protein	large subunit ribosomal protein L5e	Ribosome(155), Coronavirus disease - COVID-19(67)	ribosome	T5	Gene Experssion	0.381503	14.42	14.42	3.83096e-15	-1.9682	103.1	-103.1	7.92295e-104
PSENEW3_00000825	Protein of unknown function					T1	Unknown	-1.36075	8.69	-8.69	2.05348e-09	-1.5442	6.07	-6.07	8.47906e-07
PSENEW3_00000829	Protein of unknown function					T1	Unknown	-1.43132	141.71	-141.71	1.94732e-142	-2.05929	211.72	-211.72	1.91278e-212
PSENEW3_00000879	Similar to pif1: ATP-dependent DNA helicase pif1 (Campylobacter jejuni subsp. jejuni serotype O:2 (strain ATCC 700819 / NCTC 11168))	Belongs to the helicase family			DNA replication, repair	T4	Cell cycle	-1.15687	6	-6	9.95981e-07	-1.82668	10.06	-10.06	8.66567e-11
PSENEW3_00000904	Protein of unknown function	MULE transposase domain				T1	Unknown	-1.10292	64.49	-64.49	3.26372e-65	-1.62723	97.09	-97.09	8.07685e-98
PSENEW3_00000905	Protein of unknown function					T1	Unknown	-0.958098	19.26	-19.26	5.51103e-20	-1.57162	50.05	-50.05	8.87409e-51
PSENEW3_00000945	Similar to bub1: Probable inactive serine/threonine-protein kinase bub1 (Dictyostelium discoideum)	Mad3/BUB1 hoMad3/BUB1 homology region 1	checkpoint serine/threonine-protein kinase [EC:2.7.11.1]	Cell cycle(48), Cell cycle - yeast(48), Meiosis - yeast(38), Oocyte meiosis(30), Progesterone-mediated oocyte maturation(15)	chromatin, mitosis	T4	Cell cycle	-1.35058	115.18	-115.18	6.60501e-116	-1.63	61.57	-61.57	2.68541e-62
PSENEW3_00000962	Similar to Tsen34: tRNA-splicing endonuclease subunit Sen34 (Mus musculus)	tRNA intron endonuclease, catalytic C-terminal domain	tRNA-splicing endonuclease subunit Sen34 [EC:4.6.1.16]		tRNA	T5	Gene Experssion	0.856405	14.9	14.9	1.26012e-15	-1.64262	31.91	-31.91	1.22622e-32
PSENEW3_00000977	Similar to RPS2D: 40S ribosomal protein S2-4 (Arabidopsis thaliana)	Belongs to the universal ribosomal protein uS5 family	small subunit ribosomal protein S2e	Ribosome(155), Coronavirus disease - COVID-19(67)	ribosome	T5	Gene Experssion	-0.531344	7	-7	9.92554e-08	-1.9249	39.59	-39.59	2.57952e-40
PSENEW3_00000994	Similar to SPAC3A11.07: Probable NADH-ubiquinone oxidoreductase C3A11.07, mitochondrial (Schizosaccharomyces pombe (strain 972 / ATCC 24843))	Pyridine nucleotide-disulphide oxidoreductase	NADH:ubiquinone reductase (non-electrogenic) [EC:1.6.5.9]		oxidation of NADH	T7	Energy	0.828736	10.36	10.36	4.38046e-11	1.74151	26.62	26.62	2.40026e-27
PSENEW3_00001068	Protein of unknown function					T1	Unknown	-1.51404	127.98	-127.98	1.03642e-128	-2.14385	113.74	-113.74	1.82857e-114
PSENEW3_00001103	Protein of unknown function	MULE transposase domain				T1	Unknown	-1.21325	103.39	-103.39	4.03528e-104	-2.00325	132.75	-132.75	1.76842e-133
PSENEW3_00001150	Similar to Slbp: Histone RNA hairpin-binding protein (Drosophila melanogaster)	Histone RNA hairpin-binding protein RNA-binding domain	histone RNA hairpin-binding protein		Cell cyle, histone	T4	Cell cycle	-1.35338	202.54	-202.54	2.86007e-203	-1.68843	163.04	-163.04	9.09329e-164
PSENEW3_00001167	Similar to At2g32450: Uncharacterized TPR repeat-containing protein At2g32450 (Arabidopsis thaliana)	TPR repeat-containing protein			strange repeat protein	T2	Other	-1.51641	101.52	-101.52	3.0235e-102	-2.12489	80.78	-80.78	1.65992e-81
PSENEW3_00001173	Similar to RER6: Protein RETICULATA-RELATED 6, chloroplastic (Arabidopsis thaliana)	Protein RETICULATA-related			leaf development?	T10	Regulation	0.892319	134.63	134.63	2.33083e-135	1.80155	1000	1000	0
PSENEW3_00001193	Similar to ELF5A-1: Eukaryotic translation initiation factor 5A-1 (Arabidopsis thaliana)	eukaryotic translation initiation factor	translation initiation factor 5A		protein biosynthesis	T5	Gene Experssion	0.68062	48.52	48.52	2.99843e-49	-2.09909	143.77	-143.77	1.70727e-144
PSENEW3_00001223	Similar to RPL13AB: 60S ribosomal protein L13a-2 (Arabidopsis thaliana)	Component of cytosolic 80S ribosome and 60S large subunit	large subunit ribosomal protein L13Ae	Ribosome(155), Coronavirus disease - COVID-19(67)	ribosome	T5	Gene Experssion	-0.571515	8.22	-8.22	5.99885e-09	-1.77394	40.32	-40.32	4.81364e-41
PSENEW3_00001282	Similar to SPAC4F10.03c: Putative tRNA (cytidine(32)/guanosine(34)-2'-O)-methyltransferase (Schizosaccharomyces pombe (strain 972 / ATCC 24843))	Methylates the 2'-O-ribose of nucleotides at positions 32 and 34 of the tRNA anticodon loop of substrate tRNAs	tRNA (cytidine32/guanosine34-2'-O)-methyltransferase [EC:2.1.1.205]		tRNA, RNA methylation	T5	Gene Experssion	1.53698	8.23	8.23	5.83235e-09	1.25844	4.44	4.44	3.61105e-05
PSENEW3_00001300	Similar to NDKP1: Nucleoside diphosphate kinase 1 (Mesembryanthemum crystallinum)	Nucleoside diphosphate kinase	nucleoside-diphosphate kinase [EC:2.7.4.6]	Purine metabolism(54), Pyrimidine metabolism(32), Drug metabolism - other enzymes(23), Metabolic pathways(828), Biosynthesis of secondary metabolites(396), Biosynthesis of cofactors(139), MAPK signaling pathway - plant(23)	non ATP nucleoside triphosphate synthesis	T10	Regulation	0.305483	3.3	3.3	0.000498446	-2.83453	129.91	-129.91	1.23398e-130
PSENEW3_00001318	Similar to RPS9C: 40S ribosomal protein S9-2 (Arabidopsis thaliana)	Belongs to the universal ribosomal protein uS4 family	small subunit ribosomal protein S9e	Ribosome(155), Coronavirus disease - COVID-19(67)	ribosome	T5	Gene Experssion	-0.547569	13.1	-13.1	7.8749e-14	-1.5571	45.72	-45.72	1.89636e-46
PSENEW3_00001331	Protein of unknown function					T1	Unknown	-1.45321	88.9	-88.9	1.25818e-89	-1.80446	68.63	-68.63	2.33263e-69
PSENEW3_00001349	Similar to MPS1: Serine/threonine-protein kinase MPS1 (Arabidopsis thaliana)	Protein tyrosine kinase	serine/threonine-protein kinase TTK/MPS1 [EC:2.7.12.1]	Cell cycle(48), Cell cycle - yeast(48)	mitosis, cell proliferation, spindle pole duplication	T4	Cell cycle	-1.17434	51.5	-51.5	3.18968e-52	-1.91213	61.02	-61.02	9.53713e-62
PSENEW3_00001373	Protein of unknown function	aminoacylase activity			maybe urea cycle, up-regulated during nutrient deficit or starvation	T2	Other	0.821556	17.09	17.09	8.20932e-18	2.14982	178.12	178.12	7.51119e-179
PSENEW3_00001378	Protein of unknown function	L-threonylcarbamoyladenylate synthase			tRNA formation	T5	Gene Experssion	1.25254	96.4	96.4	3.97355e-97	1.57807	71.04	71.04	9.14727e-72
PSENEW3_00001405	Similar to TPX2: Protein TPX2 (Arabidopsis thaliana)		targeting protein for Xklp2		mitosis, pro-spidle assembly	T4	Cell cycle	-1.25578	100.6	-100.6	2.5297e-101	-1.89845	147.18	-147.18	6.6574e-148
PSENEW3_00001419	Protein of unknown function	Protein of unknown function (DUF3082)				T1	Unknown	1.0324	4.93	4.93	1.18327e-05	1.72216	13.63	13.63	2.34414e-14
PSENEW3_00001438	Similar to PSBS2: Photosystem II protein PSBS2 (Chlamydomonas reinhardtii)	Photosystem II 22 kDa protein	photosystem II 22kDa protein	Photosynthesis(59)	photo-oxidative protection (non-photochemical quencing)	T6	Photosynthesis					2.06983	13.96	13.96	1.10248e-14
PSENEW3_00001491	Protein of unknown function	domain, Protein				T1	Unknown	0.956205	12.11	12.11	7.82746e-13	2.14684	80.62	80.62	2.38768e-81
PSENEW3_00001498	Similar to RPL23: 60S ribosomal protein L23 (Nicotiana tabacum)	Belongs to the universal ribosomal protein uL14 family	large subunit ribosomal protein L23e	Ribosome(155), Coronavirus disease - COVID-19(67)	ribosome	T5	Gene Experssion	-0.248633	2.58	-2.58	0.00260164	-1.53276	51.57	-51.57	2.69092e-52
PSENEW3_00001503	Similar to RPL10: 50S ribosomal protein L10, chloroplastic (Arabidopsis thaliana)	ribosomal protein	large subunit ribosomal protein L10	Ribosome(155)	Ribosome	T5	Gene Experssion	2.42893	170.85	170.85	1.4218e-171
PSENEW3_00001504	Similar to RPL37A: 60S ribosomal protein L37a (Pseudotsuga menziesii)	ribosomal protein	large subunit ribosomal protein L37Ae	Ribosome(155), Coronavirus disease - COVID-19(67)	ribosome	T5	Gene Experssion	-0.339926	3.83	-3.83	0.000146936	-1.54414	39.02	-39.02	9.55109e-40
PSENEW3_00001530	Similar to Brca1: Breast cancer type 1 susceptibility protein homolog (Rattus norvegicus)	Zinc finger, C3HC4 type (RING finger)			DNA repair, ubiquination, cell cycle, microtubule	T4	Cell cycle	-1.23939	55.2	-55.2	6.26568e-56	-1.63108	77.63	-77.63	2.37109e-78
PSENEW3_00001577	Protein of unknown function					T1	Unknown	-1.25981	103.05	-103.05	8.88165e-104	-1.82134	88.05	-88.05	8.98066e-89
PSENEW3_00001602	Similar to psi1: Protein psi1 (Schizosaccharomyces pombe (strain 972 / ATCC 24843))	protein folding	DnaJ homolog subfamily A member 2	Protein processing in endoplasmic reticulum(73)	mitosis, nuclear migration	T5	Gene Experssion	-1.30311	86.87	-86.87	1.33803e-87	-1.8643	69.95	-69.95	1.12864e-70
PSENEW3_00001613	Similar to chtf18: Chromosome transmission fidelity protein 18 homolog (Xenopus laevis)	ATPase family associated with various cellular activities (AAA)	chromosome transmission fidelity protein 18		DNA replication, chromatin	T4	Cell cycle	-1.55111	74.48	-74.48	3.31595e-75	-1.57307	51.27	-51.27	5.36936e-52
PSENEW3_00001677	Similar to CSBP: Sedoheptulose-1,7-bisphosphatase, chloroplastic (Chlamydomonas reinhardtii)	Sedoheptulose-1,7-bisphosphatase	sedoheptulose-bisphosphatase [EC:3.1.3.37]	Carbon fixation in photosynthetic organisms(36), Metabolic pathways(828), Microbial metabolism in diverse environments(178), Carbon metabolism(130)	carbohydrate biosynthesis	T6	Photosynthesis	1.58721	146.4	146.4	3.9799e-147	-0.813389	24.79	-24.79	1.63283e-25
PSENEW3_00001699	Protein of unknown function	Translocon-associated protein beta (TRAPB)				T2	Other	-0.378666	19.85	-19.85	1.42797e-20	-1.8898	294.89	-294.89	1.28944e-295
PSENEW3_00001728	Similar to At4g32950: Probable protein phosphatase 2C 61 (Arabidopsis thaliana)	Sigma factor PP2C-like phosphatases			serine/threonine phosphotase	T10	Regulation	-1.14292	36.92	-36.92	1.20697e-37	-1.66935	67.94	-67.94	1.15117e-68
PSENEW3_00001763	Similar to SAPK2: Serine/threonine-protein kinase SAPK2 (Oryza sativa subsp. indica)	protein serine/threonine kinase activity	serine/threonine-protein kinase SRK2 [EC:2.7.11.1]	MAPK signaling pathway - plant(23), Plant hormone signal transduction(13)	Signal transduction of hyperosmotic response	T10	Regulation	0.866976	13.73	13.73	1.85228e-14	1.53537	31.53	31.53	2.91957e-32
PSENEW3_00001791	Similar to EMB3004: Bifunctional 3-dehydroquinate dehydratase/shikimate dehydrogenase, chloroplastic (Arabidopsis thaliana)	Shikimate dehydrogenase substrate binding domain	3-dehydroquinate dehydratase / shikimate dehydrogenase [EC:4.2.1.10 1.1.1.25]	Phenylalanine, tyrosine and tryptophan biosynthesis(16), Metabolic pathways(828), Biosynthesis of secondary metabolites(396), Biosynthesis of amino acids(117)	shikimate pathway, aromatic amino acid synthesis	T8	Amino acids	-0.316844	3.09	-3.09	0.000817765	-1.54468	44.96	-44.96	1.10018e-45
PSENEW3_00001798	Similar to SPAC458.02c: Uncharacterized protein C458.02c (Schizosaccharomyces pombe (strain 972 / ATCC 24843))	Nuclear segregation protein			mRNA stuff	T5	Gene Experssion	-0.749799	41.51	-41.51	3.11379e-42	-2.10496	198.91	-198.91	1.2287e-199
PSENEW3_00001800	Protein of unknown function					T1	Unknown	-1.47385	131.68	-131.68	2.06601e-132	-1.98814	135.77	-135.77	1.7052e-136
PSENEW3_00001815	Similar to KIN5A: Kinesin-like protein KIN-5A (Oryza sativa subsp. japonica)	Belongs to the TRAFAC class myosin-kinesin ATPase superfamily. Kinesin family	kinesin family member 11		microtubule translocation, stabilizing spindle	T4	Cell cycle	-1.75817	114.07	-114.07	8.44676e-115	-2.09058	47.84	-47.84	1.44357e-48
PSENEW3_00001822	Similar to UTR6: CMP-sialic acid transporter 3 (Arabidopsis thaliana)	Nucleotide-sugar transporter			transporter - sugar, glycan modification	T3	Metabolism	-0.237457	3.14	-3.14	0.000722725	-1.65591	86.35	-86.35	4.44557e-87
PSENEW3_00001880	Protein of unknown function	cyclic 2,3-diphosphoglycerate synthetase activity			maybe osmotic balance	T2	Other	1.33129	121.56	121.56	2.74813e-122	1.99153	88.22	88.22	6.01175e-89
PSENEW3_00001881	Protein of unknown function					T1	Unknown	0.880346	34.04	34.04	9.08953e-35	2.47335	263.78	263.78	1.67056e-264
PSENEW3_00001888	Similar to cirbp: Cold-inducible RNA-binding protein (Xenopus tropicalis)				genotoxic stress protection, transcript stabilization, translational activator, promote stress granuels, repress cell proliferation	T5	Gene Experssion	0.728689	59.43	59.43	3.69473e-60	1.54119	142.35	142.35	4.45528e-143
PSENEW3_00001903	Protein of unknown function					T1	Unknown	-1.41134	149.84	-149.84	1.45428e-150	-2.14776	137.37	-137.37	4.30183e-138
PSENEW3_00001905	Similar to CDC6B: Cell division control protein 6 homolog B (Arabidopsis thaliana)	Cell division control protein	cell division control protein 6	Cell cycle(48), Cell cycle - yeast(48), Meiosis - yeast(38)	DNA replication	T4	Cell cycle	-1.39067	47.59	-47.59	2.55082e-48	-1.74117	61.64	-61.64	2.2768e-62
PSENEW3_00001950	Similar to RPS21: 40S ribosomal protein S21 (Oryza sativa subsp. japonica)	Belongs to the eukaryotic ribosomal protein eS21 family	small subunit ribosomal protein S21e	Ribosome(155), Coronavirus disease - COVID-19(67)	ribosome	T5	Gene Experssion					-1.53583	32.12	-32.12	7.66482e-33
PSENEW3_00001962	Similar to 60S acidic ribosomal protein P1 (Chlamydomonas reinhardtii)	Belongs to the eukaryotic ribosomal protein P1 P2 family	large subunit ribosomal protein LP1	Ribosome(155), Coronavirus disease - COVID-19(67)	ribosome	T5	Gene Experssion	0.593102	30.23	30.23	5.94046e-31	-1.7934	112.81	-112.81	1.53505e-113
PSENEW3_00001982	Similar to mcm10: Protein MCM10 homolog (Xenopus laevis)	Protein MCM10 homolog	minichromosome maintenance protein 10		DNA replication, DNA damage repair	T4	Cell cycle	-1.17535	64.72	-64.72	1.91993e-65	-1.75452	69.9	-69.9	1.25725e-70
PSENEW3_00002035	Similar to mcfG: Mitochondrial substrate carrier family protein G (Dictyostelium discoideum)	Belongs to the mitochondrial carrier (TC 2.A.29) family	solute carrier family 25 (mitochondrial carnitine/acylcarnitine transporter), member 20/29	Thermogenesis(71)	Mitochondrial solute carrier, mitochondrial fatty acid-oxidation pathway	T7	Energy	0.619054	18.21	18.21	6.12291e-19	2.19482	107.17	107.17	6.81762e-108
PSENEW3_00002071	Similar to Enoyl-[acyl-carrier-protein] reductase [NADH], chloroplastic (Brassica napus)	Enoyl-(Acyl carrier protein) reductase	enoyl-[acyl-carrier protein] reductase I [EC:1.3.1.9 1.3.1.10]	Fatty acid biosynthesis(24), Prodigiosin biosynthesis(5), Biotin metabolism(12), Metabolic pathways(828), Biosynthesis of secondary metabolites(396), Fatty acid metabolism(36), Biosynthesis of cofactors(139)	fatty acid biosynth and elongation	T9	Lipids	1.25755	38.43	38.43	3.71464e-39	-2.45408	33.07	-33.07	8.49559e-34
PSENEW3_00002076	Protein of unknown function	nucleic acid binding				T2	Other	-1.12378	140.35	-140.35	4.50926e-141	-1.82593	120.64	-120.64	2.28963e-121
PSENEW3_00002078	Similar to GOT1: Vesicle transport protein GOT1 (Arabidopsis thaliana)	Got1/Sft2-like family			transporter, ER	T3	Metabolism	-1.04035	35.38	-35.38	4.17399e-36	-1.57931	53.22	-53.22	5.98043e-54
PSENEW3_00002097	Protein of unknown function					T1	Unknown	-0.645996	32.02	-32.02	9.48998e-33	-1.54144	123.44	-123.44	3.6181e-124
PSENEW3_00002098	Similar to RPL37A: 60S ribosomal protein L37-A (Saccharomyces cerevisiae (strain ATCC 204508 / S288c))	Binds to the 23S rRNA	large subunit ribosomal protein L37e	Ribosome(155), Coronavirus disease - COVID-19(67)	ribosome	T5	Gene Experssion					-1.68493	53.38	-53.38	4.1964e-54
PSENEW3_00002108	Similar to Probable 60S ribosomal protein L14 (Pisum sativum)	Ribosomal protein L14 component of cytosolic 80S ribosome and 60S large subunit	large subunit ribosomal protein L14e	Ribosome(155), Coronavirus disease - COVID-19(67)	ribosome	T5	Gene Experssion	-0.361086	4.46	-4.46	3.43456e-05	-1.53505	55.7	-55.7	2.00239e-56
PSENEW3_00002141	Similar to CHR24: Protein CHROMATIN REMODELING 24 (Arabidopsis thaliana)	SNF2 family N-terminal domain	DNA excision repair protein ERCC-6-like [EC:3.6.4.12]		chromatin remodling, recombination	T4	Cell cycle	-0.807215	16.1	-16.1	7.96071e-17	-1.59097	51.53	-51.53	2.97781e-52
PSENEW3_00002209	Protein of unknown function					T1	Unknown					-1.62962	4.43	-4.43	3.70491e-05
PSENEW3_00002211	Similar to SELENOF: Selenoprotein F (Bos taurus)	15 kDa selenoprotein			protein folding QC	T12	Redox					1.69236	126.98	126.98	1.05885e-127
PSENEW3_00002273	Similar to PA0142: 8-oxoguanine deaminase (Pseudomonas aeruginosa (strain ATCC 15692 / DSM 22644 / CIP 104116 / JCM 14847 / LMG 12228 / 1C / PRS 101 / PAO1))	Amidohydrolase family			DNA reactive oxygen protection	T11	ROS/RNS, stress	0.49239	2.63	2.63	0.002351	1.62124	18.41	18.41	3.93389e-19
PSENEW3_00002298	Similar to kpr-2: Probable kinetochore protein nuf2 (Neurospora crassa (strain ATCC 24698 / 74-OR23-1A / CBS 708.71 / DSM 1257 / FGSC 987))	Nuf2 family	kinetochore protein Nuf2		chromatin, mitosis, meiosis	T4	Cell cycle	-1.06017	76.07	-76.07	8.48648e-77	-1.59981	175.94	-175.94	1.1439e-176
PSENEW3_00002318	Similar to PMM: Phosphomannomutase (Oryza sativa subsp. japonica)	phosphomannomutase activity	phosphomannomutase [EC:5.4.2.8]	Fructose and mannose metabolism(23), Amino sugar and nucleotide sugar metabolism(39), Metabolic pathways(828), Biosynthesis of secondary metabolites(396), Biosynthesis of cofactors(139)	GDP-mannose biosynthesis, cell wall poysacchrides	T3	Metabolism					-1.90947	184.4	-184.4	3.97206e-185
PSENEW3_00002324	Similar to PGDH2: D-3-phosphoglycerate dehydrogenase 2, chloroplastic (Arabidopsis thaliana)	Belongs to the D-isomer specific 2-hydroxyacid dehydrogenase family	D-3-phosphoglycerate dehydrogenase / 2-oxoglutarate reductase [EC:1.1.1.95 1.1.1.399]	Glycine, serine and threonine metabolism(30), Cysteine and methionine metabolism(35), Methane metabolism(27), Metabolic pathways(828), Biosynthesis of secondary metabolites(396), Microbial metabolism in diverse environments(178), Carbon metabolism(130), Biosynthesis of amino acids(117)	L-serine biosynthesis, amino acid biosynthesis	T8	Amino acids					-1.53143	65.24	-65.24	5.70143e-66
PSENEW3_00002329	Similar to fusA2: Elongation factor G-2, chloroplastic (Glycine max)	catalyzes the GTP-dependent ribosomal translocation step during translation elongation. During this step, the ribosome changes from the pre-translocational (PRE) to the post-translocational (POST) state as the newly formed A- site-bound peptidyl-tRNA and P-site-bound deacylated tRNA move to the P and E sites, respectively. Catalyzes the coordinated movement of the two tRNA molecules, the mRNA and…	elongation factor G		protein biosynthesis, plastid	T5	Gene Experssion	2.21913	103.04	103.04	9.21268e-104	1.05859	20.53	20.53	2.96287e-21
PSENEW3_00002366	Similar to ALDH11A3: NADP-dependent glyceraldehyde-3-phosphate dehydrogenase (Arabidopsis thaliana)	Belongs to the aldehyde dehydrogenase family	glyceraldehyde-3-phosphate dehydrogenase (NADP+) [EC:1.2.1.9]	Glycolysis / Gluconeogenesis(47), Pentose phosphate pathway(28), Metabolic pathways(828), Microbial metabolism in diverse environments(178), Carbon metabolism(130)	generating NADPH	T7	Energy	0.344714	14.59	14.59	2.57994e-15	1.88584	293.07	293.07	8.56602e-294
PSENEW3_00002380	Protein of unknown function					T1	Unknown	-1.44172	8.41	-8.41	3.86222e-09	3.11717	60.92	60.92	1.20913e-61
PSENEW3_00002384	Similar to KIN14N: Kinesin-like protein KIN-14N (Oryza sativa subsp. japonica)	Belongs to the TRAFAC class myosin-kinesin ATPase superfamily. Kinesin family	kinesin family member C1		microtubule	T4	Cell cycle	-1.31504	120.06	-120.06	8.61451e-121	-1.81473	70.99	-70.99	1.02094e-71
PSENEW3_00002505	Protein of unknown function					T1	Unknown	0.535352	14.82	14.82	1.51058e-15	2.30529	1000	1000	0
PSENEW3_00002506	Protein of unknown function					T1	Unknown	0.52201	13.11	13.11	7.67407e-14	2.28814	247.07	247.07	8.51333e-248
PSENEW3_00002509	Similar to pigm: GPI mannosyltransferase 1 (Xenopus tropicalis)	Mannosyltransferase (PIG-M)	GPI mannosyltransferase 1 subunit M [EC:2.4.1.-]	Glycosylphosphatidylinositol (GPI)-anchor biosynthesis(11), Metabolic pathways(828)	glycolipid biosynthesis	T9	Lipids	-1.25052	50.98	-50.98	1.05671e-51	-2.60011	119.38	-119.38	4.18924e-120
PSENEW3_00002524	Similar to RPS5: 40S ribosomal protein S5 (Homo sapiens)	Belongs to the universal ribosomal protein uS7 family	small subunit ribosomal protein S5e	Ribosome(155), Coronavirus disease - COVID-19(67)	ribosome	T5	Gene Experssion	-0.518783	7.68	-7.68	2.08905e-08	-1.86112	13.17	-13.17	6.77767e-14
PSENEW3_00002547	Similar to CAPH: Condensin complex subunit 2 (Arabidopsis thaliana)	Regulatory subunit of the condensin complex, a complex required for conversion of interphase chromatin into mitotic-like condense chromosomes	condensin complex subunit 2	Cell cycle - yeast(48)	chromatin condensation	T4	Cell cycle	-1.23042	91	-91	1.01026e-91	-1.58162	165.09	-165.09	8.21115e-166
PSENEW3_00002569	Similar to SVR3: Putative elongation factor TypA-like SVR3, chloroplastic (Arabidopsis thaliana)	Elongation factor G C-terminus	GTP-binding protein		cold stress response	T5	Gene Experssion	1.66738	35.38	35.38	4.1966e-36	2.80858	112.89	112.89	1.30308e-113
PSENEW3_00002631	Similar to MCM3: DNA replication licensing factor MCM3 (Arabidopsis thaliana)	Belongs to the MCM family	DNA replication licensing factor MCM3 [EC:3.6.4.12]	DNA replication(32), Cell cycle(48), Cell cycle - yeast(48), Meiosis - yeast(38)	DNA replication, cell cycle	T4	Cell cycle	-1.78898	126.84	-126.84	1.46173e-127	-1.76402	72.2	-72.2	6.30192e-73
PSENEW3_00002662	Similar to Meltf: Melanotransferrin (Mus musculus)	Transferrin	melanoma-associated antigen p97		Iron transporter, cell membrane	T3	Metabolism	-1.97086	30.16	-30.16	6.96499e-31
PSENEW3_00002663	Protein of unknown function					T1	Unknown	-1.1878	158.78	-158.78	1.67577e-159	-1.97745	181.4	-181.4	4.01705e-182
PSENEW3_00002669	Similar to slr0537: Uncharacterized sugar kinase slr0537 (Synechocystis sp. (strain PCC 6803 / Kazusa))	pfkB family carbohydrate kinase			kinase	T10	Regulation					-1.71956	8.41	-8.41	3.85564e-09
PSENEW3_00002691	Similar to RPL8A: 60S ribosomal protein L8-1 (Arabidopsis thaliana)	ribosomal protein L8	large subunit ribosomal protein L8e	Ribosome(155), Coronavirus disease - COVID-19(67)	ribosome	T5	Gene Experssion	-0.406957	9.92	-9.92	1.211e-10	-1.75779	110.29	-110.29	5.17769e-111
PSENEW3_00002718	Similar to RPL3: 60S ribosomal protein L3 (Oryza sativa subsp. japonica)	Belongs to the universal ribosomal protein uL3 family	large subunit ribosomal protein L3e	Ribosome(155), Coronavirus disease - COVID-19(67)	ribosome	T5	Gene Experssion	0.76536	62.15	62.15	7.04236e-63	-2.05977	138.91	-138.91	1.24311e-139
PSENEW3_00002725	Similar to PURA: Adenylosuccinate synthetase, chloroplastic (Ostreococcus tauri)	Plays an important role in the de novo pathway and in the salvage pathway of purine nucleotide biosynthesis. Catalyzes the first	adenylosuccinate synthase [EC:6.3.4.4]	Purine metabolism(54), Alanine, aspartate and glutamate metabolism(28), Metabolic pathways(828), Biosynthesis of cofactors(139)	nucleotide biosynthesis	T3	Metabolism					-1.56714	69.38	-69.38	4.2098e-70
PSENEW3_00002746	Similar to HSP17.6C: 17.6 kDa class I heat shock protein 3 (Arabidopsis thaliana)	Belongs to the small heat shock protein (HSP20) family	HSP20 family protein	Protein processing in endoplasmic reticulum(73)	unfolded protein binding, stress response - heat, salt hydrogenperoxide	T5	Gene Experssion					1.54666	26.27	26.27	5.33859e-27
PSENEW3_00002765	Similar to PLENTY: Hydroxyproline O-arabinosyltransferase PLENTY (Lotus japonicus)	hydroxyproline O-arabinosyltransferase activity	hydroxyproline O-arabinosyltransferase [EC:2.4.2.58]	Other types of O-glycan biosynthesis(11)	glycotransferase, signaling	T10	Regulation	-0.921476	70.74	-70.74	1.80454e-71	-1.59523	124.6	-124.6	2.50205e-125
PSENEW3_00002787	Similar to CBR: Carotene biosynthesis-related protein CBR, chloroplastic (Dunaliella salina)	Chlorophyll A-B binding protein			zeaxanthin binding, photoprotective complex for light within light antennae	T6	Photosynthesis					3.51161	31.04	31.04	9.2182e-32
PSENEW3_00002826	Protein of unknown function					T1	Unknown	-1.14196	14.4	-14.4	3.97405e-15	-2.30336	34.04	-34.04	9.01861e-35
PSENEW3_00002853	Protein of unknown function					T1	Unknown					-1.53598	78.06	-78.06	8.62487e-79
PSENEW3_00002937	Similar to csm3: Chromosome segregation in meiosis protein 3 (Aspergillus terreus (strain NIH 2624 / FGSC A1156))	Replication Fork Protection Component Swi3	TIMELESS-interacting protein		DNA replication, required for chromsome segregation, DNA repair, meiosis	T4	Cell cycle	-1.02021	20.21	-20.21	6.2252e-21	-1.68704	41.45	-41.45	3.54835e-42
PSENEW3_00002978	Protein of unknown function	RING-variant domain				T1	Unknown	0.796162	9.14	9.14	7.29631e-10	2.34363	143.51	143.51	3.08967e-144
PSENEW3_00002997	Protein of unknown function					T1	Unknown	-1.06986	65.28	-65.28	5.2673e-66	-1.53589	98.21	-98.21	6.18505e-99
PSENEW3_00003035	Similar to Ornithine decarboxylase (Datura stramonium)	Belongs to the Orn Lys Arg decarboxylase class-II family	ornithine decarboxylase [EC:4.1.1.17]	Arginine and proline metabolism(18), Glutathione metabolism(33), Metabolic pathways(828), Biosynthesis of secondary metabolites(396)	polyamine biosynthesis l for cell proliferation	T5	Gene Experssion	-1.27041	51.39	-51.39	4.10383e-52	-2.23384	188.56	-188.56	2.77112e-189
PSENEW3_00003053	Similar to EB1B: Microtubule-associated protein RP/EB family member 1B (Arabidopsis thaliana)	EB1-like C-terminal motif	microtubule-associated protein, RP/EB family		microtubule regulation, spidle formation	T4	Cell cycle	-1.3395	181.49	-181.49	3.25014e-182	-1.98032	204.57	-204.57	2.70632e-205
PSENEW3_00003097	Similar to TOC120: Translocase of chloroplast 120, chloroplastic (Arabidopsis thaliana)	Translocase of chloroplast 159/132, membrane anchor domain				T3	Metabolism	-0.302701	2.17	-2.17	0.00681864	-1.52121	27.85	-27.85	1.41297e-28
PSENEW3_00003112	Protein of unknown function	Amidinotransferase				T2	Other	2.1231	11.1	11.1	7.86301e-12	2.07839	6.65	6.65	2.23814e-07
PSENEW3_00003136	Protein of unknown function					T1	Unknown	-1.56654	21.52	-21.52	2.98903e-22	-2.66819	48.09	-48.09	8.05036e-49
PSENEW3_00003155	Similar to BAZ2B: Bromodomain adjacent to zinc finger domain protein 2B (Homo sapiens)		bromodomain adjacent to zinc finger domain protein 2A		transcriptional regulator	T5	Gene Experssion	-1.19516	166.92	-166.92	1.19183e-167	-1.74079	103.42	-103.42	3.76223e-104
PSENEW3_00003168	Similar to METM: S-adenosylmethionine synthase (Chlamydomonas reinhardtii)	Catalyzes the formation of S-adenosylmethionine from methionine and ATP	S-adenosylmethionine synthetase [EC:2.5.1.6]	Cysteine and methionine metabolism(35), Metabolic pathways(828), Biosynthesis of secondary metabolites(396), Biosynthesis of amino acids(117), Biosynthesis of cofactors(139)	methylation	T8	Amino acids	0.330381	12.34	12.34	4.56748e-13	-2.23543	277.69	-277.69	2.0339e-278
PSENEW3_00003197	Protein of unknown function					T1	Unknown	-1.77718	24.19	-24.19	6.45378e-25	-0.919808	7.25	-7.25	5.59588e-08
PSENEW3_00003245	Protein of unknown function					T1	Unknown	-1.51816	201.28	-201.28	5.22397e-202	-2.10593	116.61	-116.61	2.44107e-117
PSENEW3_00003256	Similar to truB: tRNA pseudouridine synthase B (Flavobacterium johnsoniae (strain ATCC 17061 / DSM 2064 / UW101))	TruB family pseudouridylate synthase (N terminal domain)	tRNA pseudouridine55 synthase [EC:5.4.99.25]		RNA cell response, pseudoridine	T5	Gene Experssion					-1.52505	7.55	-7.55	2.83457e-08
PSENEW3_00003325	Similar to KLHL20: Kelch-like protein 20 (Gallus gallus)	Kelch-like			ubiquitination, negative regulator of DAPK1 (death associated protein kinase 1) and therefore negatively regulates apoptosis	T13	Proteases	-1.50927	229.74	-229.74	1.83148e-230	-2.23573	1000	-1000	0
PSENEW3_00003338	Similar to Os05g0163100: PHD finger protein ALFIN-LIKE 1 (Oryza sativa subsp. japonica)	Alfin			Transcription	T5	Gene Experssion	-1.09268	102.84	-102.84	1.44634e-103	-1.83665	218.02	-218.02	9.63592e-219
PSENEW3_00003340	Similar to LRP: 40S ribosomal protein SA (Brassica napus)	Required for the assembly and or stability of the 40S ribosomal subunit. Required for the processing of the 20S rRNA- precursor to mature 18S rRNA in a late step of the maturation of 40S ribosomal subunits	small subunit ribosomal protein SAe	Ribosome(155), Coronavirus disease - COVID-19(67)	ribosome	T5	Gene Experssion	-0.423743	4.12	-4.12	7.55447e-05	-1.76444	69.66	-69.66	2.16488e-70
PSENEW3_00003360	Protein of unknown function					T1	Unknown					-1.71337	19.67	-19.67	2.16155e-20
PSENEW3_00003371	Similar to KCNRG: Potassium channel regulatory protein (Bos taurus)	Potassium channel tetramerization domain containing 14	BTB/POZ domain-containing protein KCTD8/12/16		potasium transporter (voltage gated)	T3	Metabolism	-1.59485	8.07	-8.07	8.42568e-09	-1.05459	11.98	-11.98	1.04615e-12
PSENEW3_00003375	Similar to NRT2.4: High affinity nitrate transporter 2.4 (Arabidopsis thaliana)	transporter	MFS transporter, NNP family, nitrate/nitrite transporter	Nitrogen metabolism(14)	transporter, nitrate	T3	Metabolism	-1.16841	9.04	-9.04	9.14829e-10	-1.55332	57.99	-57.99	1.01324e-58
PSENEW3_00003376	Similar to NAR2.1: High-affinity nitrate transporter-activating protein 2.1 (Oryza sativa subsp. japonica)	High-affinity nitrate transporter accessory			nitrate transporter	T3	Metabolism	-1.45168	8.96	-8.96	1.10482e-09	-1.60239	87.83	-87.83	1.48772e-88
PSENEW3_00003377	Similar to nirA: Ferredoxin--nitrite reductase (Phormidium laminosum)	Nitrite and sulphite reductase 4Fe-4S domain	ferredoxin-nitrite reductase [EC:1.7.7.1]	Nitrogen metabolism(14), Metabolic pathways(828), Microbial metabolism in diverse environments(178)	nitrate	T3	Metabolism	-1.64532	7.71	-7.71	1.96297e-08	-1.97171	17.22	-17.22	5.98448e-18
PSENEW3_00003378	Similar to MOT1: Molybdate transporter 1 (Chlamydomonas reinhardtii)	Molybdate transporter of MFS superfamily			transporter	T3	Metabolism	-1.88135	11.28	-11.28	5.29469e-12	-2.37568	111.58	-111.58	2.65173e-112
PSENEW3_00003379	Similar to CNX2: GTP 3',8-cyclase, mitochondrial (Arabidopsis thaliana)	Molybdenum Cofactor Synthesis C			molybdopterin biosynthesis, cofactor biosynthesis	T3	Metabolism	-1.1091	6.56	-6.56	2.74068e-07	-1.51571	10.88	-10.88	1.31785e-11
PSENEW3_00003380	Similar to unc-43: Calcium/calmodulin-dependent protein kinase type II (Caenorhabditis briggsae)	Protein kinase domain			kinase, calcium binding, meiosis	T10	Regulation	-0.470418	8.84	-8.84	1.43999e-09	-1.69086	138.48	-138.48	3.3208e-139
PSENEW3_00003428	Similar to At3g26670: Probable magnesium transporter NIPA8 (Arabidopsis thaliana)	Acts as a Mg(2 ) transporter. Can also transport other divalent cations such as Fe(2 ), Sr(2 ), Ba(2 ), Mn(2 ) and Co(2 ) but to a much less extent than Mg(2 )	magnesium transporter		transporter	T3	Metabolism	-1.02451	9.08	-9.08	8.23106e-10	-1.83945	19.98	-19.98	1.0514e-20
PSENEW3_00003432	Similar to HSP90-7: Endoplasmin homolog (Arabidopsis thaliana)	Heat Shock Protein	heat shock protein 90kDa beta	Protein processing in endoplasmic reticulum(73), PI3K-Akt signaling pathway(17), Plant-pathogen interaction(27), IL-17 signaling pathway(6), Estrogen signaling pathway(14), Thyroid hormone synthesis(13), Salmonella infection(34), Pathways in cancer(39), Prostate cancer(9), Fluid shear stress and atherosclerosis(20)	stress responese, heat shock, protein folding	T5	Gene Experssion	-0.627234	44.37	-44.37	4.22755e-45	-1.54214	97.91	-97.91	1.24302e-98
PSENEW3_00003433	Similar to BIP1: Heat shock 70 kDa protein BIP1 (Arabidopsis thaliana)	Belongs to the heat shock protein 70 family	endoplasmic reticulum chaperone BiP [EC:3.6.4.10]	Protein export(27), Protein processing in endoplasmic reticulum(73), Antigen processing and presentation(13), Thyroid hormone synthesis(13), Parkinson disease(104), Amyotrophic lateral sclerosis(126), Prion disease(97), Pathways of neurodegeneration - multiple diseases(127)	stress responese, heat shock, protein folding	T5	Gene Experssion	-0.682251	59.08	-59.08	8.34002e-60	-1.5434	207.14	-207.14	7.26509e-208
PSENEW3_00003435	Protein of unknown function					T1	Unknown	-1.25343	57.29	-57.29	5.12181e-58	-1.5458	79.09	-79.09	8.11725e-80
PSENEW3_00003485	Similar to RPS15AA: 40S ribosomal protein S15a-1 (Arabidopsis thaliana)	ribosomal protein S15a	small subunit ribosomal protein S15Ae	Ribosome(155), Coronavirus disease - COVID-19(67)	ribosome	T4	Cell cycle	-0.269822	3.36	-3.36	0.000439563	-1.57642	75.29	-75.29	5.15362e-76
PSENEW3_00003600	Similar to BSD2: Protein BUNDLE SHEATH DEFECTIVE 2, chloroplastic (Arabidopsis thaliana)				negative regulator metal ion transport	T3	Metabolism					1.97522	14.08	14.08	8.31741e-15
PSENEW3_00003604	Similar to HISN1B: ATP phosphoribosyltransferase 2, chloroplastic (Arabidopsis thaliana)	ATP phosphoribosyl transferase	ATP phosphoribosyltransferase [EC:2.4.2.17]	Histidine metabolism(10), Metabolic pathways(828), Biosynthesis of secondary metabolites(396), Biosynthesis of amino acids(117)	histidine biosynthesis	T8	Amino acids	0.53217	5.03	5.03	9.35013e-06	-2.19489	33.52	-33.52	3.0514e-34
PSENEW3_00003631	Similar to HT1: Serine/threonine/tyrosine-protein kinase HT1 (Arabidopsis thaliana)	protein kinase activity				T10	Regulation	0.206097	3.83	3.83	0.000149447	1.01823	69.12	69.12	7.54039e-70
PSENEW3_00003638	Similar to NDPK2: Nucleoside diphosphate kinase 2, chloroplastic (Nicotiana tabacum)	Nucleoside diphosphate kinase	nucleoside-diphosphate kinase [EC:2.7.4.6]	Purine metabolism(54), Pyrimidine metabolism(32), Drug metabolism - other enzymes(23), Metabolic pathways(828), Biosynthesis of secondary metabolites(396), Biosynthesis of cofactors(139), MAPK signaling pathway - plant(23)	non ATP nucleoside triphosphate synthesis	T5	Gene Experssion	1.93195	36.18	36.18	6.67261e-37	-0.999021	3.43	-3.43	0.000371467
PSENEW3_00003666	Similar to FH6: Formin-like protein 6 (Arabidopsis thaliana)	Belongs to the formin-like family			cytoskeleton	T3	Metabolism	-1.26189	20.37	-20.37	4.25266e-21	-1.86358	38.63	-38.63	2.36839e-39
PSENEW3_00003687	Protein of unknown function					T1	Unknown	0.605767	5.05	5.05	8.99546e-06	-1.63334	17.12	-17.12	7.58722e-18
PSENEW3_00003691	Similar to TOP2: DNA topoisomerase 2 (Arabidopsis thaliana)	Control of topological states of DNA by transient breakage and subsequent rejoining of DNA strands. Topoisomerase II makes double-strand breaks	DNA topoisomerase II [EC:5.6.2.2]	Platinum drug resistance(21)	DNA replication, mitosis, breaks	T4	Cell cycle	-1.50135	180.97	-180.97	1.08264e-181	-1.7776	75.74	-75.74	1.83195e-76
PSENEW3_00003705	Protein of unknown function					T1	Unknown	-1.14478	68.87	-68.87	1.34146e-69	-1.59215	95.25	-95.25	5.63076e-96
PSENEW3_00003733	Protein of unknown function	Spc7 kinetochore protein				T2	Other	-1.33298	104.15	-104.15	7.05939e-105	-1.74637	52.7	-52.7	1.99575e-53
PSENEW3_00003768	Similar to gacS: Sensor protein GacS (Pseudomonas syringae pv. syringae)	His Kinase A (phosphoacceptor) domain			cell membrane?	T10	Regulation	1.86672	44.89	44.89	1.29932e-45
PSENEW3_00003769	Similar to PF13_0198: Reticulocyte-binding protein 2 homolog a (Plasmodium falciparum (isolate 3D7))	Inner centromere protein, ARK binding region			cell adhesion	T4	Cell cycle	-1.27076	135.67	-135.67	2.12854e-136	-1.58337	172.72	-172.72	1.92361e-173
PSENEW3_00003802	Similar to MNP1: 54S ribosomal protein L12, mitochondrial (Saccharomyces cerevisiae (strain ATCC 204508 / S288c))	Ribosomal protein L7/L12 C-terminal domain	large subunit ribosomal protein L7/L12	Ribosome(155)	ribosome	T5	Gene Experssion	-0.346433	2.7	-2.7	0.00198375	-1.83403	38.75	-38.75	1.76734e-39
PSENEW3_00003803	Similar to At4g14490: FHA domain-containing protein At4g14490 (Arabidopsis thaliana)	Inner membrane component of T3SS, cytoplasmic domain			mRNA binding	T5	Gene Experssion	-1.33869	80.6	-80.6	2.51889e-81	-1.89365	114.55	-114.55	2.82528e-115
PSENEW3_00003804	Similar to HASPIN: Serine/threonine-protein kinase haspin homolog (Arabidopsis thaliana)	Domain of unknown function	serine/threonine-protein kinase haspin [EC:2.7.11.1]		histone h3 phosphorylation	T10	Regulation	-1.10605	72.41	-72.41	3.86282e-73	-1.62101	117.93	-117.93	1.17752e-118
PSENEW3_00003805	Similar to RPL30: 60S ribosomal protein L30 (Lupinus luteus)	ribosomal protein	large subunit ribosomal protein L30e	Ribosome(155), Coronavirus disease - COVID-19(67)	ribosome	T5	Gene Experssion	0.829488	60.95	60.95	1.12446e-61	-1.73265	64.38	-64.38	4.20567e-65
PSENEW3_00003846	Similar to Os08g0109300: Probable adenylate kinase 2, chloroplastic (Oryza sativa subsp. japonica)	Belongs to the adenylate kinase family	adenylate kinase [EC:2.7.4.3]	Purine metabolism(54), Thiamine metabolism(12), Metabolic pathways(828), Biosynthesis of secondary metabolites(396), Biosynthesis of cofactors(139)	cellular energy homeostasis	T10	Regulation					-2.86301	51	-51	9.89506e-52
PSENEW3_00003902	Similar to HSP70-5: Heat shock 70 kDa protein 5 (Arabidopsis thaliana)	heat shock protein 70	heat shock 70kDa protein 1/2/6/8	Spliceosome(91), MAPK signaling pathway(8), Protein processing in endoplasmic reticulum(73), Endocytosis(34), Longevity regulating pathway - multiple species(20), Antigen processing and presentation(13), Estrogen signaling pathway(14), Prion disease(97), Legionellosis(16), Toxoplasmosis(13), Measles(11)	stress response, damaged protein degradation	T5	Gene Experssion	-1.03302	42.68	-42.68	2.06635e-43	-2.26107	105.12	-105.12	7.5837e-106
PSENEW3_00003914	Protein of unknown function		myosin heavy chain 1/2/3/4/8/13/7B/15		cytoskeleton	T3	Metabolism	-1.3579	165.79	-165.79	1.63196e-166	-1.86145	152.42	-152.42	3.78984e-153
PSENEW3_00003961	Similar to Ribonucleoside-diphosphate reductase small chain (Nicotiana tabacum)	Ribonucleotide reductase, small chain	ribonucleoside-diphosphate reductase subunit M2 [EC:1.17.4.1]	Purine metabolism(54), Pyrimidine metabolism(32), Glutathione metabolism(33), Drug metabolism - other enzymes(23), Metabolic pathways(828), p53 signaling pathway(10)	DNA synthesis, replication	T4	Cell cycle	-1.43889	1000	-1000	0	-1.87344	216.13	-216.13	7.45285e-217
PSENEW3_00003985	Similar to ilvX: Putative acetolactate synthase large subunit IlvX (Mycobacterium tuberculosis (strain ATCC 25618 / H37Rv))	Thiamine pyrophosphate enzyme, N-terminal TPP binding domain	acetolactate synthase I/II/III large subunit [EC:2.2.1.6]	Valine, leucine and isoleucine biosynthesis(13), Butanoate metabolism(10), C5-Branched dibasic acid metabolism(7), Pantothenate and CoA biosynthesis(19), Metabolic pathways(828), Biosynthesis of secondary metabolites(396), 2-Oxocarboxylic acid metabolism(29), Biosynthesis of amino acids(117)	amino acid synthesis: leucine, isoleucine, valine	T8	Amino acids	-1.13609	4.14	-4.14	7.20213e-05	-1.72315	6.51	-6.51	3.06771e-07
PSENEW3_00004023	Similar to AUR2: Serine/threonine-protein kinase Aurora-2 (Arabidopsis thaliana)	Pfam 00069 Protein kinase domain PROFILE entry PS50011 Protein kinases signatures and profile Eukaryotic protein kinases 1,2,3,4,5 are enzymes that belong to a very extensive family of proteins which share a conserved catalytic core common to both serine threonine and tyrosine protein kinases. There are a number of conserved regions in the catalytic domain of protein kinases. We have selected two…	aurora kinase, other [EC:2.7.11.1]		cell division, microtubule	T4	Cell cycle	-1.10463	77.16	-77.16	6.86656e-78	-1.80056	164.97	-164.97	1.06453e-165
PSENEW3_00004050	Protein of unknown function					T1	Unknown	-1.06309	123.63	-123.63	2.31931e-124	-1.59984	194.36	-194.36	4.32187e-195
PSENEW3_00004083	Similar to AKR4C9: NADPH-dependent aldo-keto reductase, chloroplastic (Arabidopsis thaliana)	Aldo/keto reductase family	alcohol dehydrogenase (NADP+) [EC:1.1.1.2]	Glycolysis / Gluconeogenesis(47), Pentose and glucuronate interconversions(9), Ascorbate and aldarate metabolism(19), Glycerolipid metabolism(20), Caprolactam degradation(4), Metabolic pathways(828), Biosynthesis of secondary metabolites(396), Microbial metabolism in diverse environments(178), Degradation of aromatic compounds(5), Biosynthesis of cofactors(139)	oxidoreductase, stress response	T12	Redox					-1.78041	14.76	-14.76	1.72116e-15
PSENEW3_00004108	Similar to TRMO: tRNA (adenine(37)-N6)-methyltransferase (Homo sapiens)	Uncharacterised protein family UPF0066	tRNA (adenine37-N6)-methyltransferase [EC:2.1.1.-]		tRNA methylation	T5	Gene Experssion	1.50594	5.4	5.4	3.98008e-06
PSENEW3_00004118	Protein of unknown function					T1	Unknown	1.23268	30.91	30.91	1.22603e-31	-1.90241	7.74	-7.74	1.82369e-08
PSENEW3_00004127	Similar to dtl: Denticleless protein homolog (Danio rerio)	WD domain, G-beta repeat	denticleless		cell cycle, DNA damage response	T4	Cell cycle	-1.22805	50.46	-50.46	3.45856e-51	-1.94644	105.59	-105.59	2.58782e-106
PSENEW3_00004152	Similar to RPL17B: 60S ribosomal protein L17-2 (Arabidopsis thaliana)	Belongs to the universal ribosomal protein uL22 family	large subunit ribosomal protein L17e	Ribosome(155), Coronavirus disease - COVID-19(67)	ribosome	T5	Gene Experssion	-0.344575	3.86	-3.86	0.000136903	-1.61588	88.65	-88.65	2.25762e-89
PSENEW3_00004154	Similar to PPT2: Phosphoenolpyruvate/phosphate translocator 2, chloroplastic (Oryza sativa subsp. japonica)	phosphate phosphoenolpyruvate translocator	solute carrier family 35, member E1		ester transporter (ester has high energy phosphate bonds), glycolysis and gluconeogenesis, energy	T3	Metabolism	0.668684	4.36	4.36	4.40369e-05	-2.08484	19.84	-19.84	1.43006e-20
PSENEW3_00004156	Similar to Ripk4: Receptor-interacting serine/threonine-protein kinase 4 (Mus musculus)				receptor, kinase	T10	Regulation	-1.45313	85.23	-85.23	5.86774e-86	-1.71991	57.14	-57.14	7.229e-58
PSENEW3_00004231	Similar to KIN14N: Kinesin-like protein KIN-14N (Arabidopsis thaliana)	snoRNA binding domain, NOP5NT is the N terminal domain found in RNA-binding proteins of the NOP5 family	kinesin family member C1		microtubule, cellulose microfibrile, cell wall	T3	Metabolism	-1.4193	71.02	-71.02	9.612e-72	-1.89518	85.19	-85.19	6.46546e-86
PSENEW3_00004242	Similar to RAD51: DNA repair protein RAD51 homolog (Solanum lycopersicum)	Binds to single and double-stranded DNA and exhibits DNA-dependent ATPase activity. Unwinds duplex DNA. Component of the meiotic recombination pathway. Seems to play a role in mediating chromosome homology search, chromosome pairing and synapsis at early stages and probably chromosome crossing-over at later stages in meiosis. Probably is involved in the repair of meiotic double strand breaks (DBS…	DNA repair protein RAD51	Homologous recombination(28), Fanconi anemia pathway(23), Pathways in cancer(39), Pancreatic cancer(7)	DNA replication, repair mitosis	T4	Cell cycle	-1.25174	144.71	-144.71	1.93452e-145	-1.50552	77.56	-77.56	2.74052e-78
PSENEW3_00004257	Similar to RPL10A: 60S ribosomal protein L10a (Oryza sativa subsp. japonica)	Belongs to the universal ribosomal protein uL1 family	large subunit ribosomal protein L10Ae	Ribosome(155), Coronavirus disease - COVID-19(67)	ribosome	T5	Gene Experssion	0.529718	21.54	21.54	2.87708e-22	-1.9715	96.21	-96.21	6.17665e-97
PSENEW3_00004291	Similar to CTSZ: Cathepsin Z (Homo sapiens)	Belongs to the peptidase C1 family	cathepsin X [EC:3.4.18.1]	Lysosome(26), Apoptosis(9)	proteinase, maybe cell adhesion	T13	Proteases	0.961977	55.93	55.93	1.16845e-56	1.63836	158.97	158.97	1.06766e-159
PSENEW3_00004294	Protein of unknown function					T1	Unknown					-1.50817	57.44	-57.44	3.66214e-58
PSENEW3_00004347	Similar to RPL34: 60S ribosomal protein L34 (Pisum sativum)	ribosomal protein	large subunit ribosomal protein L34e	Ribosome(155), Coronavirus disease - COVID-19(67)	ribosome	T5	Gene Experssion	-0.560923	13.74	-13.74	1.82154e-14	-1.60179	72.64	-72.64	2.29802e-73
PSENEW3_00004386	Similar to RuBisCO large subunit-binding protein subunit beta, chloroplastic (Pisum sativum)	Belongs to the chaperonin (HSP60) family	chaperonin GroEL	RNA degradation(49), Longevity regulating pathway - worm(24), Type I diabetes mellitus(3), Legionellosis(16), Tuberculosis(24)	rubisco assembly, CO2 fixation	T6	Photosynthesis	1.96692	88.59	88.59	2.54727e-89	-0.562575	3.62	-3.62	0.000240496
PSENEW3_00004411	Similar to NUDCD2: NudC domain-containing protein 2 (Homo sapiens)	Essential cell division protein that forms a contractile ring structure (Z ring) at the future cell division site. The regulation of the ring assembly controls the timing and the location of cell division. One of the functions of the FtsZ ring is to recruit other cell division proteins to the septum to produce a new cell wall between the dividing cells. Binds GTP and shows GTPase activity			heatshock protein binding	T4	Cell cycle	-1.44068	131.61	-131.61	2.48064e-132	-1.86081	111.57	-111.57	2.68504e-112
PSENEW3_00004566	Protein of unknown function					T1	Unknown	-1.10077	121.24	-121.24	5.76725e-122	-1.81763	222.11	-222.11	7.75872e-223
PSENEW3_00004581	Similar to cmfB: Conditioned medium factor receptor 1 (Dictyostelium discoideum)	monooxygenase activity			signaling	T10	Regulation	-0.878604	27.05	-27.05	8.93936e-28	-2.37268	115.78	-115.78	1.65965e-116
PSENEW3_00004624	Similar to TOP3A: DNA topoisomerase 3-alpha (Arabidopsis thaliana)	Introduces a single-strand break via transesterification at a target site in duplex DNA. Releases the supercoiling and torsional tension of DNA introduced during the DNA replication and transcription by transiently cleaving and rejoining one strand of the DNA duplex. The scissile phosphodiester is attacked by the catalytic tyrosine of the enzyme, resulting in the formation of a DNA-(5'-phosphotyr…	DNA topoisomerase III [EC:5.6.2.1]	Homologous recombination(28), Fanconi anemia pathway(23)	DNA replication, chromatin segregation	T5	Gene Experssion	-0.914489	71.37	-71.37	4.22982e-72	-1.54501	110.28	-110.28	5.30673e-111
PSENEW3_00004663	Similar to EMB2247: Valine--tRNA ligase, chloroplastic/mitochondrial 2 (Arabidopsis thaliana)	Belongs to the class-I aminoacyl-tRNA synthetase family	valyl-tRNA synthetase [EC:6.1.1.9]		tRNA formation, see development	T5	Gene Experssion	1.56211	16.9	16.9	1.27263e-17
PSENEW3_00004665	Similar to BPG2: GTP-binding protein BRASSINAZOLE INSENSITIVE PALE GREEN 2, chloroplastic (Arabidopsis thaliana)	50S ribosome-binding GTPase			chloroplast post-trancript and translat modification, chloroplast differentiation	T5	Gene Experssion					-2.19936	18.94	-18.94	1.14537e-19
PSENEW3_00004677	Similar to SAHH: Adenosylhomocysteinase (Petroselinum crispum)	Adenosylhomocysteinase	adenosylhomocysteinase [EC:3.3.1.1]	Cysteine and methionine metabolism(35), Metabolic pathways(828)	amino acid synthesis, L-homocysteine	T8	Amino acids					-1.72012	95.96	-95.96	1.10414e-96
PSENEW3_00004683	Protein of unknown function					T1	Unknown					2.62466	121.33	121.33	4.6759e-122
PSENEW3_00004687	Similar to ARC5: Dynamin-like protein ARC5 (Arabidopsis thaliana)	Belongs to the TRAFAC class dynamin-like GTPase superfamily. Dynamin Fzo YdjA family			GTPase plastid division, peroxisome activity	T4	Cell cycle	-1.45476	257.91	-257.91	1.24293e-258	-1.86487	133.79	-133.79	1.60581e-134
PSENEW3_00004702	Protein of unknown function					T1	Unknown	-1.34202	201.26	-201.26	5.46184e-202	-1.88665	214.05	-214.05	8.86895e-215
PSENEW3_00004711	Similar to GF24662: Queuine tRNA-ribosyltransferase accessory subunit 2 (Drosophila ananassae)	Non-catalytic subunit of the queuine tRNA- ribosyltransferase (TGT) that catalyzes the base-exchange of a guanine (G) residue with queuine (Q) at position 34 (anticodon wobble position) in tRNAs with GU(N) anticodons (tRNA-Asp, -Asn, - His and -Tyr), resulting in the hypermodified nucleoside queuosine (7-(((4,5-cis-dihydroxy-2-cyclopenten-1-yl)amino)methyl)-7- deazaguanosine)	queuine tRNA-ribosyltransferase accessory subunit			T5	Gene Experssion					-1.60786	16.54	-16.54	2.91037e-17
PSENEW3_00004713	Similar to At4g05010: F-box protein At4g05010 (Arabidopsis thaliana)	F-Box protein			stress response?	T11	ROS/RNS, stress	-1.57541	42.46	-42.46	3.49432e-43	-1.8095	57.51	-57.51	3.09755e-58
PSENEW3_00004715	Similar to Os05g0235800: DNA replication licensing factor MCM6 (Oryza sativa subsp. japonica)	Belongs to the MCM family	DNA replication licensing factor MCM6 [EC:3.6.4.12]	DNA replication(32), Cell cycle(48), Cell cycle - yeast(48), Meiosis - yeast(38)	DNA replication	T4	Cell cycle	-1.84289	100.51	-100.51	3.10323e-101	-1.79102	88.74	-88.74	1.80855e-89
PSENEW3_00004720	Protein of unknown function					T1	Unknown	-1.72811	116.79	-116.79	1.62983e-117	-1.26112	8.62	-8.62	2.41366e-09
PSENEW3_00004722	Similar to RBOHB: Respiratory burst oxidase homolog protein B (Solanum tuberosum)	oxidoreductase activity, acting on NAD(P)H, oxygen as acceptor			Calcium-dependent NADPH oxidase that generates superoxide	T12	Redox	-1.65789	10.88	-10.88	1.31608e-11
PSENEW3_00004777	Protein of unknown function					T1	Unknown	-1.23573	56.98	-56.98	1.04485e-57	-2.16779	144.1	-144.1	7.96433e-145
PSENEW3_00004779	Similar to BOLA1: Protein BOLA1, chloroplastic (Arabidopsis thaliana)	Belongs to the formin-like family	BolA-like protein 1		redox enzyme	T5	Gene Experssion	-1.08282	124.12	-124.12	7.58488e-125	-1.58197	108.31	-108.31	4.89699e-109
PSENEW3_00004793	Similar to KIN12C: Kinesin-like protein KIN-12C (Arabidopsis thaliana)	Belongs to the TRAFAC class myosin-kinesin ATPase superfamily. Kinesin family	kinesin family member 15		cell division	T4	Cell cycle	-1.414	150.9	-150.9	1.26707e-151	-1.85495	151.26	-151.26	5.44688e-152
PSENEW3_00004807	Similar to JMJ16: Putative lysine-specific demethylase JMJ16 (Arabidopsis thaliana)	'FY-rich' domain, C-terminal region			maybe regulation of gene expression	T2	Other	-1.37699	127.21	-127.21	6.17508e-128	-1.78624	84.05	-84.05	8.82987e-85
PSENEW3_00004857	Similar to TOUSLED: Serine/threonine-protein kinase TOUSLED (Arabidopsis thaliana)	Belongs to the protein kinase superfamily	tousled-like kinase [EC:2.7.11.1]		chromatin regulation?	T5	Gene Experssion	-1.71238	44.66	-44.66	2.19669e-45	-1.14481	18.62	-18.62	2.38157e-19
PSENEW3_00004897	Similar to RP2: Protein XRP2 (Gallus gallus)	Tubulin binding cofactor C	protein XRP2		GTPase-activating, tubulin	T10	Regulation					-1.89075	83.62	-83.62	2.39939e-84
PSENEW3_00005025	Protein of unknown function					T1	Unknown	1.1898	50.92	50.92	1.19169e-51	2.77903	210.06	210.06	8.67061e-211
PSENEW3_00005090	Similar to HP30-2: Chloroplastic import inner membrane translocase subunit HP30-2 (Arabidopsis thaliana)	The pre-protein translocase of the mitochondrial outer membrane (Tom) allows the import of pre-proteins from the cytoplasm			transporter, chloroplast	T3	Metabolism					-1.57916	35.95	-35.95	1.12806e-36
PSENEW3_00005140	Similar to ncapd2: Condensin complex subunit 1 (Xenopus laevis)	Regulatory subunit of the condensin complex, a complex required for conversion of interphase chromatin into mitotic-like condense chromosomes. The condensin complex probably introduces positive supercoils into relaxed DNA in the presence of type I topoisomerases and converts nicked DNA into positive knotted forms in the presence of type II topoisomerases	condensin complex subunit 1	Cell cycle - yeast(48)	chromatin condensation	T4	Cell cycle	-1.79431	77.64	-77.64	2.29022e-78	-2.55543	116.22	-116.22	5.98953e-117
PSENEW3_00005147	Protein of unknown function					T1	Unknown	0.711037	5.83	5.83	1.49364e-06	1.62734	36.01	36.01	9.67552e-37
PSENEW3_00005152	Protein of unknown function	Protein of unknown function (DUF1295)				T1	Unknown	1.75566	133.36	133.36	4.37305e-134	2.06021	28.51	28.51	3.11641e-29
PSENEW3_00005167	Similar to At3g62120: Proline--tRNA ligase, cytoplasmic (Arabidopsis thaliana)	Prolyl-tRNA synthetase, C-terminal	prolyl-tRNA synthetase [EC:6.1.1.15]	Aminoacyl-tRNA biosynthesis(40)	proline biosynthesis	T8	Amino acids	0.744533	7.5	7.5	3.13933e-08	-2.43124	27.99	-27.99	1.02264e-28
PSENEW3_00005175	Similar to CLS: Cardiolipin synthase (CMP-forming), mitochondrial (Arabidopsis thaliana)	Belongs to the CDP-alcohol phosphatidyltransferase class-I family	cardiolipin synthase (CMP-forming) [EC:2.7.8.41]	Glycerophospholipid metabolism(28), Metabolic pathways(828)	phospholipid biosynthesis, mitochondrial membrane	T9	Lipids	-0.618173	2.23	-2.23	0.00585061	-1.68588	9.61	-9.61	2.46241e-10
PSENEW3_00005176	Protein of unknown function					T1	Unknown					-1.55861	3.48	-3.48	0.000334305
PSENEW3_00005180	Similar to vtc4: Vacuolar transporter chaperone 4 (Schizosaccharomyces pombe (strain 972 / ATCC 24843))	VTC domain			vacuolar transport-membrane, signaling, polyphosphate synthesis	T3	Metabolism					2.97573	71.76	71.76	1.75184e-72
PSENEW3_00005195	Similar to RpS26: 40S ribosomal protein S26 (Drosophila melanogaster)	Belongs to the eukaryotic ribosomal protein eS26 family	small subunit ribosomal protein S26e	Ribosome(155), Coronavirus disease - COVID-19(67)	ribosome	T5	Gene Experssion					-1.62052	50.68	-50.68	2.10261e-51
PSENEW3_00005223	Protein of unknown function					T1	Unknown	-1.56663	141.07	-141.07	8.47857e-142	-2.33188	216.93	-216.93	1.16982e-217
PSENEW3_00005262	Similar to SMC2-1: Structural maintenance of chromosomes protein 2-1 (Arabidopsis thaliana)	Structural Maintenance of	structural maintenance of chromosome 2	Cell cycle - yeast(48)	DNA replication, chromatin condensation, chromosome segragaton meiosis	T4	Cell cycle	-1.22585	151.54	-151.54	2.88388e-152	-1.67007	89.6	-89.6	2.53265e-90
PSENEW3_00005293	Similar to CPN21: 20 kDa chaperonin, chloroplastic (Spinacia oleracea)	Belongs to the GroES chaperonin family	chaperonin GroES		chaperone, positive regulation superoxide dimutase	T5	Gene Experssion	1.64476	18.36	18.36	4.3392e-19
PSENEW3_00005317	Protein of unknown function					T1	Unknown	1.17434	76.01	76.01	9.86268e-77	1.56372	22.08	22.08	8.25254e-23
PSENEW3_00005318	Similar to aldoc: Fructose-bisphosphate aldolase C (Carassius auratus)		fructose-bisphosphate aldolase, class I [EC:4.1.2.13]	Glycolysis / Gluconeogenesis(47), Pentose phosphate pathway(28), Fructose and mannose metabolism(23), Methane metabolism(27), Carbon fixation in photosynthetic organisms(36), Metabolic pathways(828), Biosynthesis of secondary metabolites(396), Microbial metabolism in diverse environments(178), Carbon metabolism(130), Biosynthesis of amino acids(117), HIF-1 signaling pathway(23)	catylyse FBP to make G3P and DHAP	T7	Energy	1.51633	24.42	24.42	3.827e-25	1.56215	18.9	18.9	1.26197e-19
PSENEW3_00005323	Similar to RPL32A: 60S ribosomal protein L32-1 (Arabidopsis thaliana)	Ribosomal_L32e	large subunit ribosomal protein L32e	Ribosome(155), Coronavirus disease - COVID-19(67)	ribosome	T5	Gene Experssion					-1.51176	33.29	-33.29	5.10647e-34
PSENEW3_00005331	Similar to RIDA: Reactive Intermediate Deaminase A, chloroplastic (Arabidopsis thaliana)	Endoribonuclease L-PSP	2-iminobutanoate/2-iminopropanoate deaminase [EC:3.5.99.10]		amino acid synthesis	T8	Amino acids	0.556574	18.24	18.24	5.75388e-19	-2.28584	132.94	-132.94	1.14533e-133
PSENEW3_00005350	Protein of unknown function					T1	Unknown	-1.27972	91.67	-91.67	2.1422e-92	-1.86805	65.53	-65.53	2.97299e-66
PSENEW3_00005365	Similar to SMC4: Structural maintenance of chromosomes protein 4 (Arabidopsis thaliana)	Structural Maintenance of	structural maintenance of chromosome 4	Cell cycle - yeast(48)	DNA replication, Chromatin condensation, meiosis, cell cycle	T4	Cell cycle	-1.29815	149.64	-149.64	2.29849e-150	-1.64883	93.85	-93.85	1.42228e-94
PSENEW3_00005507	Similar to Fam210b: Protein FAM210B, mitochondrial (Mus musculus)	Protein of unknown function (DUF1279)			mitochondrial, cell proliferation	T4	Cell cycle	1.14099	7.2	7.2	6.33289e-08	1.54348	12.9	12.9	1.27311e-13
PSENEW3_00005538	Similar to KIN12F: Kinesin-like protein KIN-12F (Oryza sativa subsp. japonica)	Belongs to the TRAFAC class myosin-kinesin ATPase superfamily. Kinesin family	kinesin family member 15		cell division	T4	Cell cycle	-1.27941	118.66	-118.66	2.16856e-119	-1.84577	78.63	-78.63	2.33574e-79
PSENEW3_00005561	Protein of unknown function					T1	Unknown	-1.17858	164.3	-164.3	5.05034e-165	-1.89641	1000	-1000	0
PSENEW3_00005565	Similar to KRP85: Kinesin-II 85 kDa subunit (Strongylocentrotus purpuratus)	Belongs to the TRAFAC class myosin-kinesin ATPase superfamily. Kinesin family			microtubule, cytoskeleton	T10	Regulation	-1.05649	90.61	-90.61	2.46802e-91	-1.72423	101.87	-101.87	1.33994e-102
PSENEW3_00005574	Similar to Timeless: Protein timeless homolog (Mus musculus)	Timeless protein	timeless		DNA replication	T4	Cell cycle	-1.48529	128.92	-128.92	1.20393e-129	-1.78022	89.65	-89.65	2.21351e-90
PSENEW3_00005604	Similar to RPS12: 40S ribosomal protein S12 (Cyanophora paradoxa)	Belongs to the eukaryotic ribosomal protein eS12 family	small subunit ribosomal protein S12e	Ribosome(155), Coronavirus disease - COVID-19(67)	ribosome	T5	Gene Experssion	0.88435	26.14	26.14	7.26623e-27	-1.73142	40.88	-40.88	1.31882e-41
PSENEW3_00005648	Protein of unknown function					T1	Unknown	-1.30306	207.64	-207.64	2.27518e-208	-1.79028	106.04	-106.04	9.05291e-107
PSENEW3_00005664	Similar to Protein yippee-like (Solanum tuberosum)	Belongs to the yippee family			cell cycle, immune respones?	T2	Other	0.937981	44.38	44.38	4.21684e-45	1.8759	173.03	173.03	9.33066e-174
PSENEW3_00005706	Similar to hndD: NADP-reducing hydrogenase subunit HndD (Desulfovibrio fructosivorans)	Belongs to the NARF family	NADP-reducing hydrogenase subunit HndD [EC:1.12.1.3]		generating NADPH	T12	Redox	0.838077	35.24	35.24	5.71008e-36	1.55688	76.48	76.48	3.33108e-77
PSENEW3_00005763	Similar to Histone H4 (Stylonychia lemnae)	protein heterodimerization activity			DNA replication, regulation, nucleosome, histone	T4	Cell cycle	-1.36311	170.85	-170.85	1.4218e-171	-1.63732	115.94	-115.94	1.14576e-116
PSENEW3_00005777	Similar to CHD7: Chromodomain-helicase-DNA-binding protein 7 (Gallus gallus)	Chromatin organization modifier domain			Replication, transcription	T5	Gene Experssion	-1.54554	207.38	-207.38	4.17427e-208	-1.89204	26.12	-26.12	7.54076e-27
PSENEW3_00005806	Protein of unknown function					T1	Unknown	-1.3838	168.35	-168.35	4.45451e-169	-1.96546	123.09	-123.09	8.21751e-124
PSENEW3_00005813	Similar to Lrrd1: Leucine-rich repeat and death domain-containing protein 1 (Mus musculus)	regulation of response to stimulus				T11	ROS/RNS, stress	-1.16956	152.52	-152.52	2.98731e-153	-1.4836	127.62	-127.62	2.37341e-128
PSENEW3_00005819	Protein of unknown function					T1	Unknown	1.20418	14.58	14.58	2.64814e-15	3.32381	240.08	240.08	8.36054e-241
PSENEW3_00005821	Similar to asd: Aspartate-semialdehyde dehydrogenase (Synechocystis sp. (strain PCC 6803 / Kazusa))	Semialdehyde dehydrogenase, NAD binding domain	aspartate-semialdehyde dehydrogenase [EC:1.2.1.11]	Glycine, serine and threonine metabolism(30), Monobactam biosynthesis(7), Cysteine and methionine metabolism(35), Lysine biosynthesis(11), Metabolic pathways(828), Biosynthesis of secondary metabolites(396), Microbial metabolism in diverse environments(178), 2-Oxocarboxylic acid metabolism(29), Biosynthesis of amino acids(117)	amino acid synthesis	T8	Amino acids					-2.23882	13.2	-13.2	6.26109e-14
PSENEW3_00005832	Similar to BRCA1: Protein BREAST CANCER SUSCEPTIBILITY 1 homolog (Arabidopsis thaliana)	Protein BREAST CANCER SUSCEPTIBILITY 1 homolog	BRCA1-associated RING domain protein 1	Homologous recombination(28)	DNA repair DSBs	T4	Cell cycle	-1.44763	24.04	-24.04	9.16881e-25	-1.75072	32.49	-32.49	3.22173e-33
PSENEW3_00005850	Similar to TEB: Helicase and polymerase-containing protein TEBICHI (Arabidopsis thaliana)	DNA polymerase A domain	DNA polymerase theta [EC:2.7.7.7]		DNA replication	T4	Cell cycle	-1.49662	88.96	-88.96	1.08573e-89	-2.25844	105.87	-105.87	1.34171e-106
PSENEW3_00005856	Protein of unknown function	ATP binding				T2	Other	0.747037	94.69	94.69	2.04002e-95	1.85461	1000	1000	0
PSENEW3_00005888	Similar to ALDH22A1: Aldehyde dehydrogenase 22A1 (Arabidopsis thaliana)	Belongs to the aldehyde dehydrogenase family			cell energy	T7	Energy					-2.37334	154.29	-154.29	5.16604e-155
PSENEW3_00005893	Similar to RPL6: 60S ribosomal protein L6 (Mesembryanthemum crystallinum)	Ribosomal protein L6e	large subunit ribosomal protein L6e	Ribosome(155), Coronavirus disease - COVID-19(67)	ribosome	T5	Gene Experssion	-0.89094	13.73	-13.73	1.88315e-14	-1.83381	54.6	-54.6	2.53501e-55
PSENEW3_00005923	Similar to RPP2D: 60S acidic ribosomal protein P2-4 (Arabidopsis thaliana)	Belongs to the eukaryotic ribosomal protein P1 P2 family	large subunit ribosomal protein LP2	Ribosome(155), Coronavirus disease - COVID-19(67)	ribosome	T5	Gene Experssion	0.548172	24.98	24.98	1.05641e-25	-1.57269	77.77	-77.77	1.69176e-78
PSENEW3_00005929	Similar to ASA1: Anthranilate synthase alpha subunit 1, chloroplastic (Arabidopsis thaliana)	Anthranilate synthase component I, N terminal region	anthranilate synthase component I [EC:4.1.3.27]	Phenylalanine, tyrosine and tryptophan biosynthesis(16), Phenazine biosynthesis(1), Metabolic pathways(828), Biosynthesis of secondary metabolites(396), Biosynthesis of amino acids(117), Quorum sensing(19), Biofilm formation - Pseudomonas aeruginosa(1)	L-tryptophan biosynthesis	T8	Amino acids	-0.42856	3.69	-3.69	0.000202688	-2.18235	57.29	-57.29	5.14514e-58
PSENEW3_00006081	Similar to acsAB: Cellulose synthase 1 (Komagataeibacter hansenii)	Cellulose synthase	cellulose synthase (UDP-forming) [EC:2.4.1.12]	Starch and sucrose metabolism(45), Metabolic pathways(828), Biofilm formation - Escherichia coli(12)	bacterial celluose synthesis, enviro physical proteciton	T3	Metabolism	0.338194	2.18	2.18	0.00654617	2.60419	100.77	100.77	1.70385e-101
PSENEW3_00006082	Similar to PRXIIF: Peroxiredoxin-2F, mitochondrial (Arabidopsis thaliana)	Redoxin	glutaredoxin/glutathione-dependent peroxiredoxin [EC:1.11.1.25 1.11.1.27]	Glutathione metabolism(33), Metabolic pathways(828)	Oxidative stress	T11	ROS/RNS, stress	-0.668486	3.73	-3.73	0.000185679	-1.84243	17.28	-17.28	5.24962e-18
PSENEW3_00006110	Similar to VIII-1: Myosin-1 (Arabidopsis thaliana)	Belongs to the TRAFAC class myosin-kinesin ATPase superfamily. Myosin family			microtubule, cell cycle	T4	Cell cycle	-1.11578	139	-139	9.91033e-140	-1.61152	164.32	-164.32	4.80255e-165
PSENEW3_00006114	Protein of unknown function					T1	Unknown	-1.28428	135.73	-135.73	1.86954e-136	-1.71168	95.93	-95.93	1.17596e-96
PSENEW3_00006146	Similar to UVR8: Ultraviolet-B receptor UVR8 (Arabidopsis thaliana)	PFAM regulator of chromosome condensation, RCC1			UV-B photoreceptor, UV protection, circadian clock	T6	Photosynthesis	-1.35113	89.35	-89.35	4.45014e-90	-1.65868	115.76	-115.76	1.73589e-116
PSENEW3_00006153	Similar to At1g74260: Probable phosphoribosylformylglycinamidine synthase, chloroplastic/mitochondrial (Arabidopsis thaliana)	CobB/CobQ-like glutamine amidotransferase domain	phosphoribosylformylglycinamidine synthase [EC:6.3.5.3]	Purine metabolism(54), Metabolic pathways(828), Biosynthesis of secondary metabolites(396)	purine biosynthesis	T3	Metabolism	-0.335926	4.18	-4.18	6.56026e-05	-1.80655	91.65	-91.65	2.22727e-92
PSENEW3_00006163	Similar to ttll6: Tubulin polyglutamylase ttll6 (Danio rerio)	protein polyglycylation	tubulin polyglutamylase TTLL4 [EC:6.-.-.-]		modifies tubulin	T3	Metabolism	-2.06425	147.39	-147.39	4.10018e-148	-1.11784	24.22	-24.22	6.05556e-25
PSENEW3_00006197	Similar to Mospd2: Motile sperm domain-containing protein 2 (Mus musculus)	CRAL/TRIO domain			ER anchored receptor, chemotaxis	T10	Regulation	2.06478	94.9	94.9	1.26165e-95	0.737388	6.71	6.71	1.96885e-07
PSENEW3_00006250	Similar to WEE1: Wee1-like protein kinase (Arabidopsis thaliana)	Protein tyrosine kinase	wee1-like protein kinase [EC:2.7.11.1]	Cell cycle(48), Human immunodeficiency virus 1 infection(23)	kinase, mitosis (inhibitory), dna stress	T10	Regulation	-1.11385	70.85	-70.85	1.40366e-71	-1.68916	100.17	-100.17	6.83286e-101
PSENEW3_00006251	Similar to MCM2: DNA replication licensing factor MCM2 (Oryza sativa subsp. japonica)	Belongs to the MCM family	DNA replication licensing factor MCM2 [EC:3.6.4.12]	DNA replication(32), Cell cycle(48), Cell cycle - yeast(48), Meiosis - yeast(38)	DNA replication	T4	Cell cycle	-1.55982	173.58	-173.58	2.62296e-174	-1.64167	108.57	-108.57	2.70894e-109
PSENEW3_00006257	Protein of unknown function					T1	Unknown	-1.39172	126.84	-126.84	1.44058e-127	-1.99501	104.89	-104.89	1.2767e-105

## Sheet: St6.Table_caption
Supplementary table 6. Significant (adjusted p < 0.01) differentially transcribed genes in response to 0.25 µM atrazine and 2.5 mM glyphosate treatments against negative controls. FastQ transcript reads were mapped to P. SENEW3 genome (Chapter Two) and normalized as number of ‘Transcripts per million’ (Wagner 2012). Differential expression analysis was undertaken with DESeq2 (Love 2014) and log2 …

## Sheet: St7.Control_top10_transcripts
Supplementary table 7. Transcription rates normalised as transcripts per million (TPM) of control (untreated) P. SENEW3 cultures. Displaying top ten most highly transcribed genes in each replicate (c-rpt1-S7 to c-rpt3-S9).
Sample	ID	TPM	Annotation
pse-herb-c-rpt1-S7	PSENEW3_00006028	60849.8	Similar to RBCS-5: Ribulose bisphosphate carboxylase small chain 5, chloroplastic (Acetabularia peniculus)
	PSENEW3_00003870	22415.7	Protein of unknown function
	PSENEW3_00004198	20133.5	Similar to OEP24: Outer envelope pore protein 24, chloroplastic (Pisum sativum)
	PSENEW3_00003869	18061.3	Protein of unknown function
	PSENEW3_00006273	14481.9	Similar to CAB-151: Chlorophyll a-b binding protein 151, chloroplastic (Gossypium hirsutum)
	PSENEW3_00000786	12167	Similar to H2B: Histone H2B.1 (Chlamydomonas reinhardtii)
	PSENEW3_00000713	7635.03	Protein of unknown function
	PSENEW3_00000793	6294.75	Protein of unknown function
	PSENEW3_00003868	6118.22	Protein of unknown function
	PSENEW3_00001644	5544.66	Similar to lhcA-P4: Chlorophyll a-b binding protein P4, chloroplastic (Pisum sativum)
pse-herb-c-rpt2-S7	PSENEW3_00006028	57078.7	Similar to RBCS-5: Ribulose bisphosphate carboxylase small chain 5, chloroplastic (Acetabularia peniculus)
	PSENEW3_00003870	23077.2	Protein of unknown function
	PSENEW3_00004198	19055.5	Similar to OEP24: Outer envelope pore protein 24, chloroplastic (Pisum sativum)
	PSENEW3_00003869	18698.3	Protein of unknown function
	PSENEW3_00006273	13811.5	Similar to CAB-151: Chlorophyll a-b binding protein 151, chloroplastic (Gossypium hirsutum)
	PSENEW3_00000786	11684.7	Similar to H2B: Histone H2B.1 (Chlamydomonas reinhardtii)
	PSENEW3_00000713	7599.67	Protein of unknown function
	PSENEW3_00000793	6699.07	Protein of unknown function
	PSENEW3_00003868	6290.66	Protein of unknown function
	PSENEW3_00001644	5689.13	Similar to lhcA-P4: Chlorophyll a-b binding protein P4, chloroplastic (Pisum sativum)
pse-herb-c-rpt3-S9	PSENEW3_00006028	62763.8	Similar to RBCS-5: Ribulose bisphosphate carboxylase small chain 5, chloroplastic (Acetabularia peniculus)
	PSENEW3_00003870	23980.3	Protein of unknown function
	PSENEW3_00004198	19848.6	Similar to OEP24: Outer envelope pore protein 24, chloroplastic (Pisum sativum)
	PSENEW3_00003869	19004.4	Protein of unknown function
	PSENEW3_00006273	15162.6	Similar to CAB-151: Chlorophyll a-b binding protein 151, chloroplastic (Gossypium hirsutum)
	PSENEW3_00000786	11955.4	Similar to H2B: Histone H2B.1 (Chlamydomonas reinhardtii)
	PSENEW3_00000713	7862.79	Protein of unknown function
	PSENEW3_00000793	6138.06	Protein of unknown function
	PSENEW3_00003868	6003.69	Protein of unknown function
	PSENEW3_00001644	5414.34	Similar to lhcA-P4: Chlorophyll a-b binding protein P4, chloroplastic (Pisum sativum)

## Sheet: St8.Functional_categories
Number	Name	Description
T1	Unknown	Proteins without known domains or motifs or proteins having domains of unknown functions.
T2	Other	Proteins with known domains or homologues whose function could not be specifically categorized either because the annotation was too general (such as methyltransferases) or the domain was reported to occur in proteins of various functions (such as von Willebrand factor type A (vWA) domains).
T3	Metabolism	Transporters in general (ABC-, MFT- and MATE-family transporters, mitochondrial carrier proteins, ATPases), gas channels, metabolite and ion transporters, enzymes involved in metal and other ion assimilation, enzymes involved in secondary metabolite and co-factor biosynthesis, cell wall, cytoskeleton and vesicle proteins.
T4	Cell cycle	Cell cycle regulation, DNA-replication and –biosynthesis, chromosome partition, cell division, circadian rhythm, gametogenesis and sexual reproduction.
T5	Gene Expression	Chromatin structure, unspecific DNA-binding, transcription factors (factors whose role is known were grouped into the respective functional category), RNA-binding and processing, ribosomes, translation and protein folding (including heat shock proteins), post-translational modification, protein targeting, transposable elements, nucleases, nuclear import.
T6	Photosynthesis	Tetrapyrrole biosynthesis, chlorophyll binding, light harvesting, non-photochemical quenching, photosynthetic electron transport, carbon concentrating mechanism (CCM), CO2-assimilation. Note that not all low-CO2-inducible (LCI) genes appear in this table. Low-CO2 conditions require general acclimation responses of the cells so that LCI genes are probably not per se associated with photosynthesis.…
T7	Energy	Glycolysis/gluconeogenesis, acetate uptake/activation, TCA and glyoxylate cycle, oxidative and non-oxidative pentose phosphate pathway, respiratory electron transport, ATP and pyrophosphate, starch and carbohydrates, fermentation.
T8	Amino acids	Amino acid biosynthesis and catabolism.
T9	Lipids	Fatty acid (FA-) biosynthesis, FA desaturases, FA oxidation, FA metabolism, lipid trafficking, phospho-/membrane lipid biosynthesis/remodelling, triacylglycerol (TAG-) lipases, lipid bodies, TAG synthesis, cyclopropane fatty acid synthesis, sterol biosynthesis.
T10	Regulation	Proteins involved in general regulatory and signalling pathways (such as protein kinases and phosphatases, adenylate and guanylate cyclase’s, calcium binding proteins).
T11	ROS/RNS, stress	ROS/RNS-production, -signalling and -detoxification as well as stress-related proteins (note that heat-shock proteins were included in category “gene expression” as many of them have general protein folding functions).
T12	Redox	Proteins catalysing redox reactions or involved in electron transfer which could not be assigned to a specific metabolic process (e.g. cytochrome P450 proteins, ferredoxins, hybrid-cluster proteins, oxidoreductases, prolyl-4-hydroxylases).
T13	Proteases	Proteases (including gametolysin), proteins involved in the ubiquitinylation pathway, proteasomal subunits.
Table description	table of functional category groupings
Reference	Hemschemeier, A. et al. (2013) Copper response regulator1-dependent and -independent responses of the Chlamydomonas reinhardtii transcriptome to dark anoxia. The Plant cell 25 (9), 3186-3211.

## Sheet: St9.Transcription_levels
pse-herb_a(atr)_rpt1_s1							pse-herb_a(atr)_rpt2_s2							pse-herb_a(atr)_rpt3_s3							pse-herb_b(gly)_rpt1_s4							pse-herb_b(gly)_rpt2_s5							pse-herb_b(gly)_rpt3_s6							pse-herb_c(con)_rpt1_s7							pse-herb_c(con)_rpt2_s8
Gene_ID	Raw fragment count	Raw read count	Raw transcript count	FPKM	RPKM	TPM	Gene_ID	Raw fragment count	Raw read count	Raw transcript count	FPKM	RPKM	TPM	Gene_ID	Raw fragment count	Raw read count	Raw transcript count	FPKM	RPKM	TPM	Gene_ID	Raw fragment count	Raw read count	Raw transcript count	FPKM	RPKM	TPM	Gene_ID	Raw fragment count	Raw read count	Raw transcript count	FPKM	RPKM	TPM	Gene_ID	Raw fragment count	Raw read count	Raw transcript count	FPKM	RPKM	TPM	Gene_ID	Raw fragment count	Raw read count	Raw transcript count	FPKM	RPKM	TPM	Gene_ID
PSENEW3_10000001_gene	2	3	0.96	0.54	0.44	0.52	PSENEW3_10000001_gene	2	4	1.28	0.54	0.59	0.7	PSENEW3_10000001_gene	1	2	0.64	0.25	0.27	0.32	PSENEW3_10000001_gene	0.5	1	0.32	0.11	0.12	0.15	PSENEW3_10000001_gene	0	0	0	0	0	0	PSENEW3_10000001_gene	0	0	0	0	0	0	PSENEW3_10000001_gene	2.5	5	1.6	0.55	0.6	0.72	PSENEW3_10000001_gene
PSENEW3_10000002_gene	0	0	0	0	0	0	PSENEW3_10000002_gene	4	7	2.11	1.02	0.97	1.15	PSENEW3_10000002_gene	7	14	4.22	1.61	1.76	2.11	PSENEW3_10000002_gene	2	2	0.6	0.43	0.23	0.28	PSENEW3_10000002_gene	2	3	0.9	0.5	0.41	0.48	PSENEW3_10000002_gene	3	5	1.51	0.69	0.63	0.77	PSENEW3_10000002_gene	5	10	3.01	1.03	1.12	1.36	PSENEW3_10000002_gene
PSENEW3_10000003_gene	5	10	1.04	0.44	0.47	0.56	PSENEW3_10000003_gene	3	6	0.62	0.26	0.29	0.34	PSENEW3_10000003_gene	5.5	11	1.15	0.44	0.48	0.57	PSENEW3_10000003_gene	1	2	0.21	0.07	0.08	0.1	PSENEW3_10000003_gene	6	12	1.25	0.52	0.56	0.67	PSENEW3_10000003_gene	1	2	0.21	0.08	0.09	0.11	PSENEW3_10000003_gene	6	12	1.25	0.43	0.46	0.56	PSENEW3_10000003_gene
PSENEW3_10000004_gene	5.5	11	1.91	0.8	0.87	1.02	PSENEW3_10000004_gene	2	4	0.69	0.29	0.32	0.38	PSENEW3_10000004_gene	2.5	5	0.87	0.33	0.36	0.43	PSENEW3_10000004_gene	5	9.5	1.65	0.62	0.64	0.77	PSENEW3_10000004_gene	0	0	0	0	0	0	PSENEW3_10000004_gene	0	0	0	0	0	0	PSENEW3_10000004_gene	3	6	1.04	0.36	0.39	0.47	PSENEW3_10000004_gene
PSENEW3_10000005_gene	5.5	11	3.44	1.44	1.57	1.84	PSENEW3_10000005_gene	5	10	3.12	1.32	1.44	1.7	PSENEW3_10000005_gene	3	6	1.88	0.72	0.78	0.94	PSENEW3_10000005_gene	4	8.5	2.66	0.9	1.04	1.25	PSENEW3_10000005_gene	5	10	3.12	1.29	1.4	1.67	PSENEW3_10000005_gene	1	2	0.63	0.24	0.26	0.32	PSENEW3_10000005_gene	4	8	2.5	0.85	0.93	1.13	PSENEW3_10000005_gene
PSENEW3_10000006_gene	0	0	0	0	0	0	PSENEW3_10000006_gene	0	0	0	0	0	0	PSENEW3_10000006_gene	0	0	0	0	0	0	PSENEW3_10000006_gene	0	0	0	0	0	0	PSENEW3_10000006_gene	0	0	0	0	0	0	PSENEW3_10000006_gene	0	0	0	0	0	0	PSENEW3_10000006_gene	0	0	0	0	0	0	PSENEW3_10000006_gene
PSENEW3_10000007_gene	8	16	10.26	4.28	4.68	5.49	PSENEW3_10000007_gene	9.5	18	11.54	5.13	5.31	6.28	PSENEW3_10000007_gene	6	12	7.69	2.94	3.21	3.84	PSENEW3_10000007_gene	4	8	5.13	1.84	2	2.41	PSENEW3_10000007_gene	10.5	21	13.46	5.56	6.05	7.19	PSENEW3_10000007_gene	3.5	7	4.49	1.72	1.87	2.28	PSENEW3_10000007_gene	3.5	6	3.85	1.53	1.43	1.73	PSENEW3_10000007_gene
PSENEW3_10000008_gene	46	92	13.69	5.72	6.24	7.33	PSENEW3_10000008_gene	47.5	93	13.84	5.96	6.37	7.54	PSENEW3_10000008_gene	50	98	14.58	5.7	6.08	7.28	PSENEW3_10000008_gene	36	72	10.71	3.84	4.18	5.03	PSENEW3_10000008_gene	39.5	78	11.61	4.86	5.22	6.2	PSENEW3_10000008_gene	40.5	80.5	11.98	4.63	4.99	6.09	PSENEW3_10000008_gene	57.5	114.5	17.04	5.84	6.34	7.68	PSENEW3_10000008_gene
PSENEW3_10000009_gene	0	0	0	0	0	0	PSENEW3_10000009_gene	0	0	0	0	0	0	PSENEW3_10000009_gene	0	0	0	0	0	0	PSENEW3_10000009_gene	0	0	0	0	0	0	PSENEW3_10000009_gene	0	0	0	0	0	0	PSENEW3_10000009_gene	0	0.5	0.43	0	0.18	0.22	PSENEW3_10000009_gene	0	0.5	0.43	0	0.16	0.19	PSENEW3_10000009_gene
PSENEW3_10000010_gene	101.5	203	10.98	4.59	5.01	5.88	PSENEW3_10000010_gene	94	184.5	9.98	4.29	4.59	5.44	PSENEW3_10000010_gene	112	221	11.96	4.64	4.99	5.97	PSENEW3_10000010_gene	124.5	246.5	13.34	4.83	5.2	6.26	PSENEW3_10000010_gene	118	232	12.55	5.28	5.64	6.7	PSENEW3_10000010_gene	149.5	296	16.02	6.21	6.68	8.15	PSENEW3_10000010_gene	102.5	204	11.04	3.79	4.1	4.97	PSENEW3_10000010_gene
PSENEW3_10000011_gene	81.5	157	11.12	4.82	5.07	5.96	PSENEW3_10000011_gene	57	113.5	8.04	3.4	3.7	4.38	PSENEW3_10000011_gene	80	154	10.91	4.34	4.55	5.45	PSENEW3_10000011_gene	87.5	174.5	12.36	4.44	4.82	5.8	PSENEW3_10000011_gene	75	146	10.34	4.39	4.65	5.52	PSENEW3_10000011_gene	92.5	180	12.75	5.03	5.31	6.49	PSENEW3_10000011_gene	83.5	165	11.69	4.04	4.35	5.27	PSENEW3_10000011_gene
PSENEW3_10000012_gene	0.33	0.5	0.33	0.18	0.15	0.18	PSENEW3_10000012_gene	1	2	1.32	0.55	0.61	0.72	PSENEW3_10000012_gene	0	0	0	0	0	0	PSENEW3_10000012_gene	0	0	0	0	0	0	PSENEW3_10000012_gene	2	3	1.97	1.09	0.89	1.05	PSENEW3_10000012_gene	1.33	2.5	1.64	0.67	0.69	0.84	PSENEW3_10000012_gene	0	0.5	0.33	0	0.12	0.15	PSENEW3_10000012_gene
PSENEW3_10000013_gene	0.33	0.5	0.29	0.16	0.13	0.16	PSENEW3_10000013_gene	0	0	0	0	0	0	PSENEW3_10000013_gene	0	0.5	0.29	0	0.12	0.15	PSENEW3_10000013_gene	0	0	0	0	0	0	PSENEW3_10000013_gene	0	1	0.58	0	0.26	0.31	PSENEW3_10000013_gene	0.33	1	0.58	0.15	0.24	0.3	PSENEW3_10000013_gene	1	1.5	0.87	0.4	0.32	0.39	PSENEW3_10000013_gene
PSENEW3_10000014_gene	7.33	15	1.18	0.48	0.54	0.63	PSENEW3_10000014_gene	5	10	0.79	0.33	0.36	0.43	PSENEW3_10000014_gene	11	21.5	1.7	0.66	0.71	0.85	PSENEW3_10000014_gene	6	12	0.95	0.34	0.37	0.44	PSENEW3_10000014_gene	3	6	0.47	0.2	0.21	0.25	PSENEW3_10000014_gene	6.33	12.5	0.99	0.38	0.41	0.5	PSENEW3_10000014_gene	11	22	1.74	0.59	0.65	0.78	PSENEW3_10000014_gene
PSENEW3_10000015_gene	4	8	0.56	0.23	0.26	0.3	PSENEW3_10000015_gene	4	8	0.56	0.24	0.26	0.31	PSENEW3_10000015_gene	2	3	0.21	0.11	0.09	0.11	PSENEW3_10000015_gene	4	7	0.49	0.2	0.19	0.23	PSENEW3_10000015_gene	3	6	0.42	0.17	0.19	0.22	PSENEW3_10000015_gene	5	10	0.7	0.27	0.29	0.36	PSENEW3_10000015_gene	2	4	0.28	0.1	0.1	0.13	PSENEW3_10000015_gene
PSENEW3_10000016_gene	0	0	0	0	0	0	PSENEW3_10000016_gene	0	0	0	0	0	0	PSENEW3_10000016_gene	0	0	0	0	0	0	PSENEW3_10000016_gene	0	0	0	0	0	0	PSENEW3_10000016_gene	0	0	0	0	0	0	PSENEW3_10000016_gene	0	0	0	0	0	0	PSENEW3_10000016_gene	0	0	0	0	0	0	PSENEW3_10000016_gene
PSENEW3_10000017_gene	0	0	0	0	0	0	PSENEW3_10000017_gene	0	0	0	0	0	0	PSENEW3_10000017_gene	0	0	0	0	0	0	PSENEW3_10000017_gene	0	0	0	0	0	0	PSENEW3_10000017_gene	0	1	0.19	0	0.08	0.1	PSENEW3_10000017_gene	0	0	0	0	0	0	PSENEW3_10000017_gene	0	0	0	0	0	0	PSENEW3_10000017_gene
PSENEW3_10000018_gene	1	2	0.36	0.15	0.17	0.2	PSENEW3_10000018_gene	0	0	0	0	0	0	PSENEW3_10000018_gene	0	0	0	0	0	0	PSENEW3_10000018_gene	0	0	0	0	0	0	PSENEW3_10000018_gene	3	4	0.73	0.45	0.33	0.39	PSENEW3_10000018_gene	0	0.5	0.09	0	0.04	0.05	PSENEW3_10000018_gene	0	0	0	0	0	0	PSENEW3_10000018_gene
PSENEW3_10000019_gene	0	0	0	0	0	0	PSENEW3_10000019_gene	0	0	0	0	0	0	PSENEW3_10000019_gene	0	0	0	0	0	0	PSENEW3_10000019_gene	0	0	0	0	0	0	PSENEW3_10000019_gene	1	2	0.2	0.08	0.09	0.11	PSENEW3_10000019_gene	1	1.5	0.15	0.08	0.06	0.08	PSENEW3_10000019_gene	0	0	0	0	0	0	PSENEW3_10000019_gene
PSENEW3_10000020_gene	0	0	0	0	0	0	PSENEW3_10000020_gene	0.5	1	0.19	0.08	0.09	0.1	PSENEW3_10000020_gene	0	0	0	0	0	0	PSENEW3_10000020_gene	0	0	0	0	0	0	PSENEW3_10000020_gene	0	0	0	0	0	0	PSENEW3_10000020_gene	0	0.5	0.1	0	0.04	0.05	PSENEW3_10000020_gene	1	2	0.38	0.13	0.14	0.17	PSENEW3_10000020_gene
PSENEW3_10000021_gene	0	0	0	0	0	0	PSENEW3_10000021_gene	0	0	0	0	0	0	PSENEW3_10000021_gene	0	0	0	0	0	0	PSENEW3_10000021_gene	0	0	0	0	0	0	PSENEW3_10000021_gene	0	0	0	0	0	0	PSENEW3_10000021_gene	1	1	0.66	0.51	0.27	0.33	PSENEW3_10000021_gene	0	0	0	0	0	0	PSENEW3_10000021_gene
PSENEW3_10000022_gene	0.5	1	0.29	0.12	0.13	0.16	PSENEW3_10000022_gene	0.5	1	0.29	0.12	0.13	0.16	PSENEW3_10000022_gene	0	0	0	0	0	0	PSENEW3_10000022_gene	0	0	0	0	0	0	PSENEW3_10000022_gene	0	0	0	0	0	0	PSENEW3_10000022_gene	1	2.5	0.73	0.22	0.3	0.37	PSENEW3_10000022_gene	0	0	0	0	0	0	PSENEW3_10000022_gene
PSENEW3_10000023_gene	0.5	1	0.18	0.08	0.08	0.1	PSENEW3_10000023_gene	0	0	0	0	0	0	PSENEW3_10000023_gene	0	0	0	0	0	0	PSENEW3_10000023_gene	1	1.5	0.27	0.13	0.11	0.13	PSENEW3_10000023_gene	0	0	0	0	0	0	PSENEW3_10000023_gene	0	0	0	0	0	0	PSENEW3_10000023_gene	0	0	0	0	0	0	PSENEW3_10000023_gene
PSENEW3_10000024_gene	1	2	0.27	0.11	0.13	0.15	PSENEW3_10000024_gene	0	0	0	0	0	0	PSENEW3_10000024_gene	2	4	0.55	0.21	0.23	0.27	PSENEW3_10000024_gene	0	0.5	0.07	0	0.03	0.03	PSENEW3_10000024_gene	0	0	0	0	0	0	PSENEW3_10000024_gene	0	0	0	0	0	0	PSENEW3_10000024_gene	1	2	0.27	0.09	0.1	0.12	PSENEW3_10000024_gene
PSENEW3_10000025_gene	0	0	0	0	0	0	PSENEW3_10000025_gene	0	0	0	0	0	0	PSENEW3_10000025_gene	0	0	0	0	0	0	PSENEW3_10000025_gene	0	0	0	0	0	0	PSENEW3_10000025_gene	0	0	0	0	0	0	PSENEW3_10000025_gene	0	0	0	0	0	0	PSENEW3_10000025_gene	0	0	0	0	0	0	PSENEW3_10000025_gene
PSENEW3_10000026_gene	1	2	0.36	0.15	0.17	0.2	PSENEW3_10000026_gene	0	0	0	0	0	0	PSENEW3_10000026_gene	0	0	0	0	0	0	PSENEW3_10000026_gene	0	0	0	0	0	0	PSENEW3_10000026_gene	0	0	0	0	0	0	PSENEW3_10000026_gene	1	2	0.36	0.14	0.15	0.19	PSENEW3_10000026_gene	0	0	0	0	0	0	PSENEW3_10000026_gene
PSENEW3_10000027_gene	0	0	0	0	0	0	PSENEW3_10000027_gene	0	0	0	0	0	0	PSENEW3_10000027_gene	1	2	0.21	0.08	0.09	0.11	PSENEW3_10000027_gene	0	0	0	0	0	0	PSENEW3_10000027_gene	0	0	0	0	0	0	PSENEW3_10000027_gene	1	1	0.11	0.08	0.04	0.05	PSENEW3_10000027_gene	1	2	0.21	0.07	0.08	0.1	PSENEW3_10000027_gene
PSENEW3_10000028_gene	1	2	0.18	0.07	0.08	0.1	PSENEW3_10000028_gene	1	2	0.18	0.08	0.08	0.1	PSENEW3_10000028_gene	1	1	0.09	0.07	0.04	0.04	PSENEW3_10000028_gene	0	0	0	0	0	0	PSENEW3_10000028_gene	0	0	0	0	0	0	PSENEW3_10000028_gene	0	0	0	0	0	0	PSENEW3_10000028_gene	0	0	0	0	0	0	PSENEW3_10000028_gene
PSENEW3_10000029_gene	0	0	0	0	0	0	PSENEW3_10000029_gene	0	0	0	0	0	0	PSENEW3_10000029_gene	0	0	0	0	0	0	PSENEW3_10000029_gene	0	0	0	0	0	0	PSENEW3_10000029_gene	0	0	0	0	0	0	PSENEW3_10000029_gene	0	0	0	0	0	0	PSENEW3_10000029_gene	0	0	0	0	0	0	PSENEW3_10000029_gene
PSENEW3_10000030_gene	0	0	0	0	0	0	PSENEW3_10000030_gene	0	0	0	0	0	0	PSENEW3_10000030_gene	0	0.5	0.05	0	0.02	0.02	PSENEW3_10000030_gene	0	0	0	0	0	0	PSENEW3_10000030_gene	1	2	0.18	0.07	0.08	0.1	PSENEW3_10000030_gene	0	0	0	0	0	0	PSENEW3_10000030_gene	0	0	0	0	0	0	PSENEW3_10000030_gene
PSENEW3_10000031_gene	1	2	0.28	0.12	0.13	0.15	PSENEW3_10000031_gene	1	2	0.28	0.12	0.13	0.15	PSENEW3_10000031_gene	2	5	0.69	0.21	0.29	0.34	PSENEW3_10000031_gene	0	0	0	0	0	0	PSENEW3_10000031_gene	0	0	0	0	0	0	PSENEW3_10000031_gene	1	2	0.28	0.11	0.12	0.14	PSENEW3_10000031_gene	0	0	0	0	0	0	PSENEW3_10000031_gene
PSENEW3_10000032_gene	1.5	3	0.58	0.24	0.27	0.31	PSENEW3_10000032_gene	3	6	1.16	0.49	0.53	0.63	PSENEW3_10000032_gene	5	8.5	1.65	0.74	0.69	0.82	PSENEW3_10000032_gene	1	2	0.39	0.14	0.15	0.18	PSENEW3_10000032_gene	2.5	5	0.97	0.4	0.44	0.52	PSENEW3_10000032_gene	0.5	1	0.19	0.07	0.08	0.1	PSENEW3_10000032_gene	1	2	0.39	0.13	0.14	0.17	PSENEW3_10000032_gene
PSENEW3_10000033_gene	27.5	53.5	3.26	1.4	1.49	1.75	PSENEW3_10000033_gene	30	60.5	3.69	1.54	1.7	2.01	PSENEW3_10000033_gene	19	38	2.32	0.89	0.97	1.16	PSENEW3_10000033_gene	10.5	21	1.28	0.46	0.5	0.6	PSENEW3_10000033_gene	5.5	11	0.67	0.28	0.3	0.36	PSENEW3_10000033_gene	6	12	0.73	0.28	0.31	0.37	PSENEW3_10000033_gene	11	21	1.28	0.46	0.48	0.58	PSENEW3_10000033_gene
PSENEW3_10000034_gene	28.5	56.5	9.11	3.84	4.15	4.88	PSENEW3_10000034_gene	18.5	36.5	5.89	2.52	2.71	3.21	PSENEW3_10000034_gene	10.5	22	3.55	1.3	1.48	1.77	PSENEW3_10000034_gene	7.5	14	2.26	0.87	0.88	1.06	PSENEW3_10000034_gene	7.5	15	2.42	1	1.09	1.29	PSENEW3_10000034_gene	4.5	9.5	1.53	0.56	0.64	0.78	PSENEW3_10000034_gene	3	6.5	1.05	0.33	0.39	0.47	PSENEW3_10000034_gene
PSENEW3_10000035_gene	26.5	52	10.66	4.54	4.86	5.71	PSENEW3_10000035_gene	20.5	39	7.99	3.54	3.68	4.35	PSENEW3_10000035_gene	16.5	29	5.94	2.59	2.48	2.97	PSENEW3_10000035_gene	9.5	16	3.28	1.4	1.28	1.54	PSENEW3_10000035_gene	7.5	15	3.07	1.27	1.38	1.64	PSENEW3_10000035_gene	7.5	13.5	2.77	1.18	1.15	1.41	PSENEW3_10000035_gene	7	12.5	2.56	0.98	0.95	1.15	PSENEW3_10000035_gene
PSENEW3_10000036_gene	52.83	104	61.9	26.27	28.22	33.16	PSENEW3_10000036_gene	50.5	93	55.36	25.34	25.47	30.14	PSENEW3_10000036_gene	53.33	99	58.93	24.3	24.57	29.43	PSENEW3_10000036_gene	23.33	47	27.98	9.96	10.91	13.13	PSENEW3_10000036_gene	24.67	44	26.19	12.13	11.77	13.99	PSENEW3_10000036_gene	21.17	39	23.21	9.67	9.68	11.81	PSENEW3_10000036_gene	31.83	58	34.52	12.94	12.84	15.56	PSENEW3_10000036_gene
PSENEW3_10000037_gene	80.33	131.5	129.77	66.21	59.16	69.51	PSENEW3_10000037_gene	78	128.5	126.81	64.89	58.33	69.05	PSENEW3_10000037_gene	92.83	155	152.96	70.12	63.78	76.39	PSENEW3_10000037_gene	36.83	62	61.18	26.05	23.86	28.72	PSENEW3_10000037_gene	29.17	46.5	45.89	23.78	20.62	24.5	PSENEW3_10000037_gene	32.67	56	55.26	24.75	23.04	28.11	PSENEW3_10000037_gene	53.67	89.5	88.32	36.16	32.84	39.8	PSENEW3_10000037_gene
PSENEW3_10000038_gene	19.33	44.5	45.72	16.59	20.84	24.49	PSENEW3_10000038_gene	21	44.5	45.72	18.19	21.03	24.9	PSENEW3_10000038_gene	21.33	48	49.32	16.78	20.56	24.63	PSENEW3_10000038_gene	9.83	22	22.6	7.24	8.81	10.61	PSENEW3_10000038_gene	6.17	14.5	14.9	5.24	6.69	7.95	PSENEW3_10000038_gene	7.17	18	18.49	5.65	7.71	9.41	PSENEW3_10000038_gene	13.17	29.5	30.31	9.24	11.27	13.66	PSENEW3_10000038_gene
PSENEW3_10000039_gene	43	87	21.97	9.07	10.02	11.77	PSENEW3_10000039_gene	30	59	14.9	6.39	6.85	8.11	PSENEW3_10000039_gene	26	51	12.88	5.03	5.37	6.43	PSENEW3_10000039_gene	15.5	31	7.83	2.81	3.05	3.67	PSENEW3_10000039_gene	11	19.5	4.92	2.3	2.21	2.63	PSENEW3_10000039_gene	11.5	23	5.81	2.23	2.42	2.95	PSENEW3_10000039_gene	18.33	37	9.34	3.16	3.47	4.21	PSENEW3_10000039_gene
PSENEW3_10000040_gene	48.5	93	20.04	8.73	9.14	10.74	PSENEW3_10000040_gene	49.5	96	20.69	8.99	9.52	11.27	PSENEW3_10000040_gene	60.5	114	24.57	9.98	10.24	12.27	PSENEW3_10000040_gene	33	63	13.58	5.1	5.29	6.37	PSENEW3_10000040_gene	19	39.5	8.51	3.38	3.83	4.55	PSENEW3_10000040_gene	18	34	7.33	2.98	3.06	3.73	PSENEW3_10000040_gene	32	60	12.93	4.71	4.81	5.83	PSENEW3_10000040_gene
PSENEW3_10000041_gene	2	4	4.11	1.72	1.87	2.2	PSENEW3_10000041_gene	0	0	0	0	0	0	PSENEW3_10000041_gene	5	10	10.27	3.93	4.28	5.13	PSENEW3_10000041_gene	1	2	2.05	0.74	0.8	0.96	PSENEW3_10000041_gene	0	0	0	0	0	0	PSENEW3_10000041_gene	1	2	2.05	0.79	0.86	1.05	PSENEW3_10000041_gene	1	2	2.05	0.7	0.76	0.93	PSENEW3_10000041_gene
PSENEW3_10000042_gene	0	0	0	0	0	0	PSENEW3_10000042_gene	0	0	0	0	0	0	PSENEW3_10000042_gene	0	0	0	0	0	0	PSENEW3_10000042_gene	0	0	0	0	0	0	PSENEW3_10000042_gene	0	0	0	0	0	0	PSENEW3_10000042_gene	0	0	0	0	0	0	PSENEW3_10000042_gene	0	0	0	0	0	0	PSENEW3_10000042_gene
PSENEW3_10000043_gene	0	0	0	0	0	0	PSENEW3_10000043_gene	0	0	0	0	0	0	PSENEW3_10000043_gene	0	0	0	0	0	0	PSENEW3_10000043_gene	0	0	0	0	0	0	PSENEW3_10000043_gene	0	0	0	0	0	0	PSENEW3_10000043_gene	0	0	0	0	0	0	PSENEW3_10000043_gene	0	0	0	0	0	0	PSENEW3_10000043_gene
PSENEW3_10000044_gene	0	0	0	0	0	0	PSENEW3_10000044_gene	0	0	0	0	0	0	PSENEW3_10000044_gene	0	0	0	0	0	0	PSENEW3_10000044_gene	0	0	0	0	0	0	PSENEW3_10000044_gene	0	0	0	0	0	0	PSENEW3_10000044_gene	0	0	0	0	0	0	PSENEW3_10000044_gene	0	0	0	0	0	0	PSENEW3_10000044_gene
PSENEW3_10000045_gene	0	0	0	0	0	0	PSENEW3_10000045_gene	0	0	0	0	0	0	PSENEW3_10000045_gene	0	0	0	0	0	0	PSENEW3_10000045_gene	0	0	0	0	0	0	PSENEW3_10000045_gene	0	0	0	0	0	0	PSENEW3_10000045_gene	0	0	0	0	0	0	PSENEW3_10000045_gene	0	0	0	0	0	0	PSENEW3_10000045_gene
PSENEW3_10000046_gene	0	0	0	0	0	0	PSENEW3_10000046_gene	0	0	0	0	0	0	PSENEW3_10000046_gene	0	0	0	0	0	0	PSENEW3_10000046_gene	0	0	0	0	0	0	PSENEW3_10000046_gene	0	0	0	0	0	0	PSENEW3_10000046_gene	0	0	0	0	0	0	PSENEW3_10000046_gene	0	0	0	0	0	0	PSENEW3_10000046_gene
PSENEW3_10000047_gene	3	6	2.63	1.1	1.2	1.41	PSENEW3_10000047_gene	5	9	3.95	1.85	1.82	2.15	PSENEW3_10000047_gene	6	12	5.26	2.01	2.19	2.63	PSENEW3_10000047_gene	4	7	3.07	1.26	1.2	1.44	PSENEW3_10000047_gene	3	5	2.19	1.09	0.99	1.17	PSENEW3_10000047_gene	1	2	0.88	0.34	0.37	0.45	PSENEW3_10000047_gene	3	6	2.63	0.9	0.98	1.19	PSENEW3_10000047_gene
PSENEW3_10000048_gene	1	2	1.11	0.46	0.51	0.6	PSENEW3_10000048_gene	0	0	0	0	0	0	PSENEW3_10000048_gene	1	2	1.11	0.43	0.46	0.55	PSENEW3_10000048_gene	0	0	0	0	0	0	PSENEW3_10000048_gene	2	4	2.22	0.92	1	1.19	PSENEW3_10000048_gene	1	2	1.11	0.43	0.46	0.57	PSENEW3_10000048_gene	0	0	0	0	0	0	PSENEW3_10000048_gene
PSENEW3_10000049_gene	1.5	3	2.27	0.95	1.04	1.22	PSENEW3_10000049_gene	2	4	3.03	1.28	1.39	1.65	PSENEW3_10000049_gene	1.5	3	2.27	0.87	0.95	1.14	PSENEW3_10000049_gene	0.5	1	0.76	0.27	0.3	0.36	PSENEW3_10000049_gene	0.5	1	0.76	0.31	0.34	0.4	PSENEW3_10000049_gene	1.5	3	2.27	0.87	0.95	1.16	PSENEW3_10000049_gene	1.5	3	2.27	0.78	0.85	1.02	PSENEW3_10000049_gene
PSENEW3_10000050_gene	33.5	66	3.24	1.37	1.48	1.74	PSENEW3_10000050_gene	39	77	3.78	1.61	1.74	2.06	PSENEW3_10000050_gene	57.5	114	5.6	2.16	2.33	2.8	PSENEW3_10000050_gene	27.5	54	2.65	0.97	1.03	1.24	PSENEW3_10000050_gene	27.5	54	2.65	1.12	1.19	1.42	PSENEW3_10000050_gene	38.5	77	3.78	1.45	1.58	1.92	PSENEW3_10000050_gene	43.5	85	4.17	1.46	1.55	1.88	PSENEW3_10000050_gene
PSENEW3_10000051_gene	11.5	22	2.93	1.28	1.33	1.57	PSENEW3_10000051_gene	12	24	3.19	1.35	1.47	1.74	PSENEW3_10000051_gene	11	19	2.53	1.12	1.05	1.26	PSENEW3_10000051_gene	20.5	38	5.05	1.95	1.97	2.37	PSENEW3_10000051_gene	14.5	28	3.72	1.59	1.67	1.99	PSENEW3_10000051_gene	12	22	2.93	1.23	1.22	1.49	PSENEW3_10000051_gene	15	28	3.72	1.36	1.38	1.68	PSENEW3_10000051_gene
PSENEW3_10000052_gene	18	36	4.17	1.74	1.9	2.23	PSENEW3_10000052_gene	17.5	35	4.05	1.71	1.86	2.21	PSENEW3_10000052_gene	19.5	37	4.28	1.73	1.79	2.14	PSENEW3_10000052_gene	13.5	26	3.01	1.12	1.17	1.41	PSENEW3_10000052_gene	15.5	30.5	3.53	1.48	1.59	1.88	PSENEW3_10000052_gene	17	34.5	3.99	1.51	1.66	2.03	PSENEW3_10000052_gene	14	28	3.24	1.11	1.21	1.46	PSENEW3_10000052_gene
PSENEW3_10000053_gene	9.5	17	2.64	1.23	1.2	1.41	PSENEW3_10000053_gene	7.5	15	2.33	0.98	1.07	1.27	PSENEW3_10000053_gene	9.5	19	2.95	1.13	1.23	1.47	PSENEW3_10000053_gene	3	6	0.93	0.33	0.36	0.44	PSENEW3_10000053_gene	11	22.5	3.49	1.41	1.57	1.87	PSENEW3_10000053_gene	7	13.5	2.1	0.83	0.87	1.07	PSENEW3_10000053_gene	6	11	1.71	0.64	0.64	0.77	PSENEW3_10000053_gene
PSENEW3_10000054_gene	0	0	0	0	0	0	PSENEW3_10000054_gene	0	0	0	0	0	0	PSENEW3_10000054_gene	0	0	0	0	0	0	PSENEW3_10000054_gene	0	0	0	0	0	0	PSENEW3_10000054_gene	0	0	0	0	0	0	PSENEW3_10000054_gene	0	0	0	0	0	0	PSENEW3_10000054_gene	0	0	0	0	0	0	PSENEW3_10000054_gene
PSENEW3_10000055_gene	0	0	0	0	0	0	PSENEW3_10000055_gene	0	0	0	0	0	0	PSENEW3_10000055_gene	0	0	0	0	0	0	PSENEW3_10000055_gene	0	0	0	0	0	0	PSENEW3_10000055_gene	0	0	0	0	0	0	PSENEW3_10000055_gene	0	0	0	0	0	0	PSENEW3_10000055_gene	0	0	0	0	0	0	PSENEW3_10000055_gene
PSENEW3_10000056_gene	0	0.5	0.04	0	0.02	0.02	PSENEW3_10000056_gene	0	0	0	0	0	0	PSENEW3_10000056_gene	1	2	0.17	0.07	0.07	0.09	PSENEW3_10000056_gene	0	0	0	0	0	0	PSENEW3_10000056_gene	2	3.5	0.3	0.14	0.13	0.16	PSENEW3_10000056_gene	0	0.5	0.04	0	0.02	0.02	PSENEW3_10000056_gene	1	2	0.17	0.06	0.06	0.08	PSENEW3_10000056_gene
PSENEW3_10000057_gene	2	3.5	0.11	0.05	0.05	0.06	PSENEW3_10000057_gene	0	0	0	0	0	0	PSENEW3_10000057_gene	0	0	0	0	0	0	PSENEW3_10000057_gene	1	2	0.06	0.02	0.02	0.03	PSENEW3_10000057_gene	0	0.5	0.02	0	0.01	0.01	PSENEW3_10000057_gene	1	1.5	0.05	0.02	0.02	0.02	PSENEW3_10000057_gene	0	0.5	0.02	0	0.01	0.01	PSENEW3_10000057_gene
PSENEW3_10000058_gene	0	0	0	0	0	0	PSENEW3_10000058_gene	0	0	0	0	0	0	PSENEW3_10000058_gene	0	0	0	0	0	0	PSENEW3_10000058_gene	0	0	0	0	0	0	PSENEW3_10000058_gene	0	0	0	0	0	0	PSENEW3_10000058_gene	0	0	0	0	0	0	PSENEW3_10000058_gene	1	1.5	0.42	0.19	0.16	0.19	PSENEW3_10000058_gene
PSENEW3_10000059_gene	0	0	0	0	0	0	PSENEW3_10000059_gene	0	0	0	0	0	0	PSENEW3_10000059_gene	0	0	0	0	0	0	PSENEW3_10000059_gene	0	0	0	0	0	0	PSENEW3_10000059_gene	0	0	0	0	0	0	PSENEW3_10000059_gene	0	0	0	0	0	0	PSENEW3_10000059_gene	0	0	0	0	0	0	PSENEW3_10000059_gene
PSENEW3_10000060_gene	1	2	0.4	0.17	0.18	0.22	PSENEW3_10000060_gene	0	0	0	0	0	0	PSENEW3_10000060_gene	1	2	0.4	0.15	0.17	0.2	PSENEW3_10000060_gene	0	0	0	0	0	0	PSENEW3_10000060_gene	0	0	0	0	0	0	PSENEW3_10000060_gene	0	0	0	0	0	0	PSENEW3_10000060_gene	0	0	0	0	0	0	PSENEW3_10000060_gene
PSENEW3_10000061_gene	1	2	0.11	0.05	0.05	0.06	PSENEW3_10000061_gene	0	0	0	0	0	0	PSENEW3_10000061_gene	1	2	0.11	0.04	0.05	0.06	PSENEW3_10000061_gene	0	0	0	0	0	0	PSENEW3_10000061_gene	1	2	0.11	0.05	0.05	0.06	PSENEW3_10000061_gene	1	1	0.06	0.04	0.02	0.03	PSENEW3_10000061_gene	1	2	0.11	0.04	0.04	0.05	PSENEW3_10000061_gene
PSENEW3_10000062_gene	6	12	0.24	0.1	0.11	0.13	PSENEW3_10000062_gene	2	4	0.08	0.03	0.04	0.04	PSENEW3_10000062_gene	3	6	0.12	0.05	0.05	0.06	PSENEW3_10000062_gene	0	0	0	0	0	0	PSENEW3_10000062_gene	3	6	0.12	0.05	0.05	0.06	PSENEW3_10000062_gene	0	0	0	0	0	0	PSENEW3_10000062_gene	5	10	0.2	0.07	0.07	0.09	PSENEW3_10000062_gene
PSENEW3_10000063_gene	0	0	0	0	0	0	PSENEW3_10000063_gene	0	0	0	0	0	0	PSENEW3_10000063_gene	0	0	0	0	0	0	PSENEW3_10000063_gene	0	0	0	0	0	0	PSENEW3_10000063_gene	0	0	0	0	0	0	PSENEW3_10000063_gene	0	0	0	0	0	0	PSENEW3_10000063_gene	0	0	0	0	0	0	PSENEW3_10000063_gene
PSENEW3_10000064_gene	0	0	0	0	0	0	PSENEW3_10000064_gene	1	2	1.35	0.57	0.62	0.74	PSENEW3_10000064_gene	4	5	3.38	2.07	1.41	1.69	PSENEW3_10000064_gene	0	0	0	0	0	0	PSENEW3_10000064_gene	0	0	0	0	0	0	PSENEW3_10000064_gene	0	0	0	0	0	0	PSENEW3_10000064_gene	1	2	1.35	0.46	0.5	0.61	PSENEW3_10000064_gene
PSENEW3_10000065_gene	3	6	0.39	0.16	0.18	0.21	PSENEW3_10000065_gene	2	4	0.26	0.11	0.12	0.14	PSENEW3_10000065_gene	3	6	0.39	0.15	0.16	0.2	PSENEW3_10000065_gene	4	8	0.52	0.19	0.2	0.24	PSENEW3_10000065_gene	1	2	0.13	0.05	0.06	0.07	PSENEW3_10000065_gene	1	2	0.13	0.05	0.05	0.07	PSENEW3_10000065_gene	1	2	0.13	0.04	0.05	0.06	PSENEW3_10000065_gene
PSENEW3_10000066_gene	11	21	0.43	0.19	0.2	0.23	PSENEW3_10000066_gene	15	30	0.61	0.26	0.28	0.33	PSENEW3_10000066_gene	11	22	0.45	0.17	0.19	0.22	PSENEW3_10000066_gene	60	118	2.41	0.88	0.94	1.13	PSENEW3_10000066_gene	57.5	114	2.33	0.97	1.05	1.24	PSENEW3_10000066_gene	40	79	1.61	0.63	0.67	0.82	PSENEW3_10000066_gene	30	59	1.2	0.42	0.45	0.54	PSENEW3_10000066_gene
PSENEW3_10000067_gene	2225.33	4442.5	2177.7	911.11	992.82	1166.52	PSENEW3_10000067_gene	2064.17	4115.5	2017.4	853.01	928.04	1098.53	PSENEW3_10000067_gene	2376.83	4751	2328.92	891.81	971.08	1163.16	PSENEW3_10000067_gene	2843.33	5671.5	2780.15	999.06	1084.04	1304.87	PSENEW3_10000067_gene	2715.5	5433	2663.24	1099.98	1196.7	1422.11	PSENEW3_10000067_gene	2752.67	5492.5	2692.4	1035.98	1122.53	1369.7	PSENEW3_10000067_gene	3306.17	6625.5	3247.79	1106.68	1207.73	1463.59	PSENEW3_10000067_gene
PSENEW3_10000068_gene	1587.5	4253	2726.28	849.95	1242.92	1460.38	PSENEW3_10000068_gene	1534.17	3969.5	2544.55	829.07	1170.54	1385.58	PSENEW3_10000068_gene	1712.5	4545.5	2913.78	840.25	1214.94	1455.26	PSENEW3_10000068_gene	2048.83	5485.5	3516.35	941.4	1371.1	1650.41	PSENEW3_10000068_gene	1886	4980	3192.31	999.03	1434.44	1704.62	PSENEW3_10000068_gene	1933.5	5010.5	3211.86	951.59	1339.11	1633.96	PSENEW3_10000068_gene	2231.17	5932	3802.56	976.64	1414.03	1713.59	PSENEW3_10000068_gene
PSENEW3_10000069_gene	4080.17	7535	4485.12	2028.49	2044.78	2402.54	PSENEW3_10000069_gene	3740.67	7037.5	4188.99	1877.07	1927.02	2281.02	PSENEW3_10000069_gene	4332.33	8089.5	4815.18	1973.86	2007.75	2404.89	PSENEW3_10000069_gene	5270	9767.5	5813.99	2248.5	2267.01	2728.81	PSENEW3_10000069_gene	4776.33	8950	5327.38	2349.36	2393.82	2844.7	PSENEW3_10000069_gene	4610.67	8582.5	5108.63	2107.09	2129.92	2598.9	PSENEW3_10000069_gene	5849.5	11009	6552.98	2377.59	2436.81	2953.03	PSENEW3_10000069_gene
PSENEW3_10000070_gene	7250	13818.5	4112.65	1802.2	1874.97	2203.02	PSENEW3_10000070_gene	7145	13512.5	4021.58	1792.69	1850.01	2189.86	PSENEW3_10000070_gene	8024.33	15236	4534.52	1827.99	1890.73	2264.72	PSENEW3_10000070_gene	9578.83	18168.5	5407.29	2043.46	2108.43	2537.93	PSENEW3_10000070_gene	8944.67	16997	5058.63	2199.83	2273.06	2701.2	PSENEW3_10000070_gene	8407.17	16027.5	4770.09	1921.05	1988.78	2426.68	PSENEW3_10000070_gene	10842.2	20532.5	6110.86	2203.46	2272.4	2753.8	PSENEW3_10000070_gene
PSENEW3_10000071_gene	0	0	0	0	0	0	PSENEW3_10000071_gene	0	0	0	0	0	0	PSENEW3_10000071_gene	0	0	0	0	0	0	PSENEW3_10000071_gene	0	0	0	0	0	0	PSENEW3_10000071_gene	0	0	0	0	0	0	PSENEW3_10000071_gene	0	0	0	0	0	0	PSENEW3_10000071_gene	0	0	0	0	0	0	PSENEW3_10000071_gene
PSENEW3_10000072_gene	0	0	0	0	0	0	PSENEW3_10000072_gene	0	0	0	0	0	0	PSENEW3_10000072_gene	0	0	0	0	0	0	PSENEW3_10000072_gene	0	0	0	0	0	0	PSENEW3_10000072_gene	0	0	0	0	0	0	PSENEW3_10000072_gene	0	0	0	0	0	0	PSENEW3_10000072_gene	0	0	0	0	0	0	PSENEW3_10000072_gene
PSENEW3_10000073_gene	114	226	89.68	37.78	40.89	48.04	PSENEW3_10000073_gene	133	262	103.97	44.49	47.83	56.61	PSENEW3_10000073_gene	148	294	116.67	44.95	48.65	58.27	PSENEW3_10000073_gene	139	274	108.73	39.54	42.4	51.03	PSENEW3_10000073_gene	117	234	92.86	38.37	41.72	49.58	PSENEW3_10000073_gene	124	246	97.62	37.78	40.7	49.66	PSENEW3_10000073_gene	108	215	85.32	29.27	31.73	38.45	PSENEW3_10000073_gene
PSENEW3_10000074_gene	0	0	0	0	0	0	PSENEW3_10000074_gene	0	0	0	0	0	0	PSENEW3_10000074_gene	0	0	0	0	0	0	PSENEW3_10000074_gene	1	1.5	1.52	0.73	0.59	0.71	PSENEW3_10000074_gene	0	0	0	0	0	0	PSENEW3_10000074_gene	0	0	0	0	0	0	PSENEW3_10000074_gene	0	0	0	0	0	0	PSENEW3_10000074_gene
PSENEW3_10000075_gene	0.33	0.5	0.04	0.02	0.02	0.02	PSENEW3_10000075_gene	0.67	1	0.08	0.04	0.04	0.04	PSENEW3_10000075_gene	0.33	1	0.08	0.02	0.03	0.04	PSENEW3_10000075_gene	0.33	1	0.08	0.02	0.03	0.04	PSENEW3_10000075_gene	0.33	0.5	0.04	0.02	0.02	0.02	PSENEW3_10000075_gene	0	1	0.08	0	0.03	0.04	PSENEW3_10000075_gene	0	0	0	0	0	0	PSENEW3_10000075_gene
PSENEW3_10000076_gene	4.33	8.5	8.73	3.72	3.98	4.68	PSENEW3_10000076_gene	5.17	9	9.25	4.47	4.25	5.04	PSENEW3_10000076_gene	10.33	18	18.49	8.13	7.71	9.24	PSENEW3_10000076_gene	7.83	13	13.36	5.77	5.21	6.27	PSENEW3_10000076_gene	5.83	11	11.3	4.95	5.08	6.03	PSENEW3_10000076_gene	6.5	11	11.3	5.13	4.71	5.75	PSENEW3_10000076_gene	5.5	10	10.27	3.86	3.82	4.63	PSENEW3_10000076_gene
PSENEW3_10000077_gene	6.83	13	4.71	2.07	2.15	2.52	PSENEW3_10000077_gene	3.67	8.5	3.08	1.12	1.42	1.68	PSENEW3_10000077_gene	7.83	15	5.43	2.17	2.27	2.71	PSENEW3_10000077_gene	4.83	11	3.99	1.26	1.55	1.87	PSENEW3_10000077_gene	7.83	15	5.43	2.35	2.44	2.9	PSENEW3_10000077_gene	4	8.5	3.08	1.11	1.28	1.57	PSENEW3_10000077_gene	1.5	3	1.09	0.37	0.4	0.49	PSENEW3_10000077_gene
PSENEW3_10000078_gene	1.5	4	4.17	1.31	1.9	2.23	PSENEW3_10000078_gene	2.5	4.5	4.69	2.2	2.16	2.55	PSENEW3_10000078_gene	2.5	6	6.25	1.99	2.61	3.12	PSENEW3_10000078_gene	3	4.5	4.69	2.24	1.83	2.2	PSENEW3_10000078_gene	4	7.5	7.81	3.44	3.51	4.17	PSENEW3_10000078_gene	4.5	6.5	6.77	3.6	2.82	3.44	PSENEW3_10000078_gene	4	6	6.25	2.85	2.32	2.82	PSENEW3_10000078_gene
PSENEW3_10000079_gene	0	0	0	0	0	0	PSENEW3_10000079_gene	2	4	0.2	0.08	0.09	0.11	PSENEW3_10000079_gene	3	6	0.3	0.11	0.12	0.15	PSENEW3_10000079_gene	2	4	0.2	0.07	0.08	0.09	PSENEW3_10000079_gene	2	4	0.2	0.08	0.09	0.11	PSENEW3_10000079_gene	1	2	0.1	0.04	0.04	0.05	PSENEW3_10000079_gene	1	2	0.1	0.03	0.04	0.04	PSENEW3_10000079_gene
PSENEW3_10000080_gene	13859	26964	906.05	388.96	413.07	485.34	PSENEW3_10000080_gene	11813	22984	772.31	334.63	355.28	420.55	PSENEW3_10000080_gene	13177.8	25729	864.55	338.93	360.49	431.79	PSENEW3_10000080_gene	15311	29809	1001.65	368.78	390.57	470.13	PSENEW3_10000080_gene	14345.5	28027	941.77	398.33	423.18	502.88	PSENEW3_10000080_gene	15122	29495	991.1	390.13	413.21	504.2	PSENEW3_10000080_gene	21921.5	42789	1437.8	503	534.66	647.93	PSENEW3_10000080_gene
PSENEW3_10000081_gene	1156	1991	829.58	402.3	378.21	444.38	PSENEW3_10000081_gene	1035	1784	743.33	363.56	341.95	404.77	PSENEW3_10000081_gene	1231.5	2085	868.75	392.76	362.24	433.89	PSENEW3_10000081_gene	1326.5	2267	944.58	396.18	368.31	443.34	PSENEW3_10000081_gene	1210	2080	866.67	416.62	389.43	462.78	PSENEW3_10000081_gene	1401	2387	994.58	448.18	414.67	505.97	PSENEW3_10000081_gene	1852	3197	1332.08	526.94	495.35	600.29	PSENEW3_10000081_gene
PSENEW3_10000082_gene	1447.33	2392.5	529.31	267.45	241.32	283.54	PSENEW3_10000082_gene	1302.5	2148	475.22	242.93	218.61	258.77	PSENEW3_10000082_gene	1583.5	2664.5	589.49	268.15	245.8	294.42	PSENEW3_10000082_gene	1706.5	2859	632.52	270.62	246.64	296.88	PSENEW3_10000082_gene	1519.5	2536.5	561.17	277.8	252.16	299.65	PSENEW3_10000082_gene	1714.83	2872.5	635.51	291.28	264.96	323.3	PSENEW3_10000082_gene	2360.33	3918	866.81	356.59	322.34	390.62	PSENEW3_10000082_gene
PSENEW3_10000083_gene	914.33	1819	510.96	214.52	232.95	273.7	PSENEW3_10000083_gene	969.5	1913	537.36	229.58	247.2	292.61	PSENEW3_10000083_gene	1128	2239	628.93	242.53	262.24	314.11	PSENEW3_10000083_gene	1183.5	2344.5	658.57	238.29	256.79	309.1	PSENEW3_10000083_gene	1053.5	2092.5	587.78	244.54	264.11	313.86	PSENEW3_10000083_gene	1259.33	2509	704.78	271.59	293.84	358.54	PSENEW3_10000083_gene	1625.33	3245.5	911.66	311.76	339.01	410.83	PSENEW3_10000083_gene
PSENEW3_10000084_gene	1679.83	3321	423.6	178.96	193.12	226.91	PSENEW3_10000084_gene	1591.5	3142.5	400.83	171.13	184.39	218.26	PSENEW3_10000084_gene	1936.83	3848.5	490.88	189.1	204.68	245.16	PSENEW3_10000084_gene	2060.5	4080	520.41	188.39	202.92	244.25	PSENEW3_10000084_gene	1744	3462.5	441.65	183.82	198.45	235.83	PSENEW3_10000084_gene	2085.33	4145	528.7	204.21	220.43	268.96	PSENEW3_10000084_gene	2796.83	5541	706.76	243.6	262.82	318.49	PSENEW3_10000084_gene
PSENEW3_10000085_gene	1139.5	2270.5	371	155.51	169.14	198.73	PSENEW3_10000085_gene	1074.5	2149.5	351.23	148.01	161.57	191.25	PSENEW3_10000085_gene	1383.33	2763	451.47	173.01	188.25	225.48	PSENEW3_10000085_gene	1456	2901.5	474.1	170.53	184.86	222.52	PSENEW3_10000085_gene	1231.5	2464.5	402.7	166.28	180.95	215.03	PSENEW3_10000085_gene	1477.5	2933.5	479.33	185.35	199.85	243.85	PSENEW3_10000085_gene	2008	4009.5	655.15	224.05	243.62	295.24	PSENEW3_10000085_gene
PSENEW3_10000086_gene	3.5	6	0.33	0.16	0.15	0.18	PSENEW3_10000086_gene	3	6	0.33	0.14	0.15	0.18	PSENEW3_10000086_gene	6	11	0.61	0.25	0.25	0.3	PSENEW3_10000086_gene	1.5	3	0.17	0.06	0.06	0.08	PSENEW3_10000086_gene	7	13	0.72	0.32	0.32	0.38	PSENEW3_10000086_gene	2	4	0.22	0.08	0.09	0.11	PSENEW3_10000086_gene	6.5	12	0.66	0.24	0.25	0.3	PSENEW3_10000086_gene
PSENEW3_10000087_gene	0.5	1	0.24	0.1	0.11	0.13	PSENEW3_10000087_gene	0	0	0	0	0	0	PSENEW3_10000087_gene	1	1	0.24	0.18	0.1	0.12	PSENEW3_10000087_gene	1.5	3	0.71	0.25	0.28	0.33	PSENEW3_10000087_gene	0	0	0	0	0	0	PSENEW3_10000087_gene	0	0	0	0	0	0	PSENEW3_10000087_gene	1.5	3	0.71	0.24	0.26	0.32	PSENEW3_10000087_gene
PSENEW3_10000088_gene	0	0	0	0	0	0	PSENEW3_10000088_gene	0	0	0	0	0	0	PSENEW3_10000088_gene	0	0	0	0	0	0	PSENEW3_10000088_gene	0	0	0	0	0	0	PSENEW3_10000088_gene	1	2	0.25	0.1	0.11	0.13	PSENEW3_10000088_gene	0	0	0	0	0	0	PSENEW3_10000088_gene	0	0	0	0	0	0	PSENEW3_10000088_gene
PSENEW3_10000089_gene	550	842	168.4	91.88	76.77	90.21	PSENEW3_10000089_gene	420	646	129.2	70.81	59.43	70.35	PSENEW3_10000089_gene	519	805	161	79.45	67.13	80.41	PSENEW3_10000089_gene	457	709	141.8	65.51	55.29	66.55	PSENEW3_10000089_gene	383	577	115.4	63.3	51.85	61.62	PSENEW3_10000089_gene	479	738	147.6	73.55	61.54	75.09	PSENEW3_10000089_gene	691	1063	212.6	94.37	79.06	95.81	PSENEW3_10000089_gene
PSENEW3_10000090_gene	0.5	1	0.97	0.41	0.44	0.52	PSENEW3_10000090_gene	1	1	0.97	0.82	0.45	0.53	PSENEW3_10000090_gene	0	0	0	0	0	0	PSENEW3_10000090_gene	0	0	0	0	0	0	PSENEW3_10000090_gene	0	0	0	0	0	0	PSENEW3_10000090_gene	0	0	0	0	0	0	PSENEW3_10000090_gene	0	0	0	0	0	0	PSENEW3_10000090_gene
PSENEW3_10000091_gene	1.5	2	1.97	1.24	0.9	1.06	PSENEW3_10000091_gene	1	1	0.99	0.83	0.45	0.54	PSENEW3_10000091_gene	0	0	0	0	0	0	PSENEW3_10000091_gene	1	1	0.99	0.71	0.38	0.46	PSENEW3_10000091_gene	0	0	0	0	0	0	PSENEW3_10000091_gene	0	0	0	0	0	0	PSENEW3_10000091_gene	0	0	0	0	0	0	PSENEW3_10000091_gene
PSENEW3_10000092_gene	0	0	0	0	0	0	PSENEW3_10000092_gene	0	0	0	0	0	0	PSENEW3_10000092_gene	0	0	0	0	0	0	PSENEW3_10000092_gene	0	0	0	0	0	0	PSENEW3_10000092_gene	0	0	0	0	0	0	PSENEW3_10000092_gene	0	0	0	0	0	0	PSENEW3_10000092_gene	0	0	0	0	0	0	PSENEW3_10000092_gene
PSENEW3_10000093_gene	0	0	0	0	0	0	PSENEW3_10000093_gene	0.5	1.5	0.44	0.12	0.2	0.24	PSENEW3_10000093_gene	0.5	1	0.29	0.11	0.12	0.15	PSENEW3_10000093_gene	1	2	0.58	0.21	0.23	0.27	PSENEW3_10000093_gene	0	0.5	0.15	0	0.07	0.08	PSENEW3_10000093_gene	0	0.5	0.15	0	0.06	0.07	PSENEW3_10000093_gene	0	0	0	0	0	0	PSENEW3_10000093_gene
PSENEW3_10000094_gene	2.5	5	1.52	0.64	0.69	0.82	PSENEW3_10000094_gene	2.5	4.5	1.37	0.64	0.63	0.75	PSENEW3_10000094_gene	4.5	9	2.74	1.05	1.14	1.37	PSENEW3_10000094_gene	3	6	1.83	0.66	0.71	0.86	PSENEW3_10000094_gene	4	7.5	2.29	1.01	1.03	1.22	PSENEW3_10000094_gene	4	7.5	2.29	0.94	0.95	1.16	PSENEW3_10000094_gene	3	6	1.83	0.62	0.68	0.82	PSENEW3_10000094_gene
PSENEW3_10000095_gene	0	0	0	0	0	0	PSENEW3_10000095_gene	1	1	1.04	0.88	0.48	0.57	PSENEW3_10000095_gene	0	0	0	0	0	0	PSENEW3_10000095_gene	1	2	2.08	0.75	0.81	0.98	PSENEW3_10000095_gene	0	0	0	0	0	0	PSENEW3_10000095_gene	1	2	2.08	0.8	0.87	1.06	PSENEW3_10000095_gene	0	0	0	0	0	0	PSENEW3_10000095_gene
PSENEW3_10000096_gene	2.5	5	0.44	0.19	0.2	0.24	PSENEW3_10000096_gene	1	2	0.18	0.07	0.08	0.1	PSENEW3_10000096_gene	5	10	0.89	0.34	0.37	0.44	PSENEW3_10000096_gene	4	8	0.71	0.25	0.28	0.33	PSENEW3_10000096_gene	2	4	0.35	0.15	0.16	0.19	PSENEW3_10000096_gene	2	3	0.27	0.14	0.11	0.14	PSENEW3_10000096_gene	2	4	0.35	0.12	0.13	0.16	PSENEW3_10000096_gene
PSENEW3_10000097_gene	0	0	0	0	0	0	PSENEW3_10000097_gene	0	0	0	0	0	0	PSENEW3_10000097_gene	0	0	0	0	0	0	PSENEW3_10000097_gene	0	0	0	0	0	0	PSENEW3_10000097_gene	0	0	0	0	0	0	PSENEW3_10000097_gene	0	0	0	0	0	0	PSENEW3_10000097_gene	0	0	0	0	0	0	PSENEW3_10000097_gene
PSENEW3_10000098_gene	1	2	0.11	0.05	0.05	0.06	PSENEW3_10000098_gene	3	5.5	0.31	0.14	0.14	0.17	PSENEW3_10000098_gene	2	4	0.23	0.09	0.09	0.11	PSENEW3_10000098_gene	1	2	0.11	0.04	0.04	0.05	PSENEW3_10000098_gene	2	4	0.23	0.09	0.1	0.12	PSENEW3_10000098_gene	1	2	0.11	0.04	0.05	0.06	PSENEW3_10000098_gene	0	0	0	0	0	0	PSENEW3_10000098_gene
PSENEW3_10000099_gene	1	2	0.18	0.07	0.08	0.09	PSENEW3_10000099_gene	1	2.5	0.22	0.07	0.1	0.12	PSENEW3_10000099_gene	1	2	0.18	0.07	0.07	0.09	PSENEW3_10000099_gene	0	0	0	0	0	0	PSENEW3_10000099_gene	0	0	0	0	0	0	PSENEW3_10000099_gene	0	0	0	0	0	0	PSENEW3_10000099_gene	2	4	0.35	0.12	0.13	0.16	PSENEW3_10000099_gene
PSENEW3_10000100_gene	1	2	0.18	0.07	0.08	0.09	PSENEW3_10000100_gene	2	4	0.35	0.15	0.16	0.19	PSENEW3_10000100_gene	2	4	0.35	0.14	0.15	0.18	PSENEW3_10000100_gene	0.5	1	0.09	0.03	0.03	0.04	PSENEW3_10000100_gene	2	3	0.27	0.15	0.12	0.14	PSENEW3_10000100_gene	2	4	0.35	0.14	0.15	0.18	PSENEW3_10000100_gene	1	2	0.18	0.06	0.07	0.08	PSENEW3_10000100_gene
PSENEW3_10000101_gene	0	0	0	0	0	0	PSENEW3_10000101_gene	0	0	0	0	0	0	PSENEW3_10000101_gene	0	0	0	0	0	0	PSENEW3_10000101_gene	1.5	2.5	1.16	0.5	0.45	0.54	PSENEW3_10000101_gene	0	0	0	0	0	0	PSENEW3_10000101_gene	0	0	0	0	0	0	PSENEW3_10000101_gene	0	0	0	0	0	0	PSENEW3_10000101_gene
PSENEW3_10000102_gene	1	2.5	0.15	0.05	0.07	0.08	PSENEW3_10000102_gene	2	4	0.23	0.1	0.11	0.13	PSENEW3_10000102_gene	1	2	0.12	0.04	0.05	0.06	PSENEW3_10000102_gene	1	3	0.18	0.04	0.07	0.08	PSENEW3_10000102_gene	1	1	0.06	0.05	0.03	0.03	PSENEW3_10000102_gene	1	1.5	0.09	0.05	0.04	0.04	PSENEW3_10000102_gene	0	0	0	0	0	0	PSENEW3_10000102_gene
PSENEW3_10000103_gene	2	3.5	0.3	0.15	0.14	0.16	PSENEW3_10000103_gene	0	0	0	0	0	0	PSENEW3_10000103_gene	1	2	0.17	0.07	0.07	0.09	PSENEW3_10000103_gene	2	3.5	0.3	0.12	0.12	0.14	PSENEW3_10000103_gene	0	0	0	0	0	0	PSENEW3_10000103_gene	0	0.5	0.04	0	0.02	0.02	PSENEW3_10000103_gene	0	0	0	0	0	0	PSENEW3_10000103_gene
PSENEW3_10000104_gene	148	289	20.41	8.73	9.3	10.93	PSENEW3_10000104_gene	110	218	15.4	6.55	7.08	8.38	PSENEW3_10000104_gene	176	350	24.72	9.51	10.31	12.34	PSENEW3_10000104_gene	171	333	23.52	8.66	9.17	11.04	PSENEW3_10000104_gene	161	318	22.46	9.4	10.09	11.99	PSENEW3_10000104_gene	190	375	26.48	10.3	11.04	13.47	PSENEW3_10000104_gene	227	447	31.57	10.95	11.74	14.23	PSENEW3_10000104_gene
PSENEW3_10000105_gene	0	0	0	0	0	0	PSENEW3_10000105_gene	0	0	0	0	0	0	PSENEW3_10000105_gene	0	0	0	0	0	0	PSENEW3_10000105_gene	0	0	0	0	0	0	PSENEW3_10000105_gene	0	0	0	0	0	0	PSENEW3_10000105_gene	0	0	0	0	0	0	PSENEW3_10000105_gene	0	0	0	0	0	0	PSENEW3_10000105_gene
PSENEW3_10000106_gene	14	27	7.5	3.25	3.42	4.02	PSENEW3_10000106_gene	10	20	5.56	2.34	2.56	3.03	PSENEW3_10000106_gene	18.5	39	10.83	3.93	4.52	5.41	PSENEW3_10000106_gene	9	16.5	4.58	1.79	1.79	2.15	PSENEW3_10000106_gene	8	15.5	4.31	1.84	1.93	2.3	PSENEW3_10000106_gene	10.5	20.5	5.69	2.24	2.37	2.9	PSENEW3_10000106_gene	24	45	12.5	4.55	4.65	5.63	PSENEW3_10000106_gene
PSENEW3_10000107_gene	60.5	119.5	18	7.61	8.2	9.64	PSENEW3_10000107_gene	48	97.5	14.68	6.09	6.75	8	PSENEW3_10000107_gene	56.5	109	16.42	6.51	6.84	8.2	PSENEW3_10000107_gene	33.5	69	10.39	3.62	4.05	4.88	PSENEW3_10000107_gene	22	41.5	6.25	2.74	2.81	3.34	PSENEW3_10000107_gene	24.5	44.5	6.7	2.83	2.79	3.41	PSENEW3_10000107_gene	67	133	20.03	6.89	7.45	9.03	PSENEW3_10000107_gene
PSENEW3_10000108_gene	64.5	125.5	14.2	6.09	6.47	7.6	PSENEW3_10000108_gene	62	119.5	13.52	5.91	6.22	7.36	PSENEW3_10000108_gene	71	139	15.72	6.15	6.56	7.85	PSENEW3_10000108_gene	42.5	83.5	9.45	3.45	3.68	4.43	PSENEW3_10000108_gene	33	64	7.24	3.08	3.25	3.87	PSENEW3_10000108_gene	42	85	9.62	3.65	4.01	4.89	PSENEW3_10000108_gene	86	173	19.57	6.64	7.28	8.82	PSENEW3_10000108_gene
PSENEW3_10000109_gene	0	0	0	0	0	0	PSENEW3_10000109_gene	0	0	0	0	0	0	PSENEW3_10000109_gene	0	0	0	0	0	0	PSENEW3_10000109_gene	0	0	0	0	0	0	PSENEW3_10000109_gene	1	2	2.05	0.85	0.92	1.1	PSENEW3_10000109_gene	0	0	0	0	0	0	PSENEW3_10000109_gene	1	1	1.03	0.7	0.38	0.46	PSENEW3_10000109_gene
PSENEW3_10000110_gene	0	0	0	0	0	0	PSENEW3_10000110_gene	0	0	0	0	0	0	PSENEW3_10000110_gene	0	0	0	0	0	0	PSENEW3_10000110_gene	0	0	0	0	0	0	PSENEW3_10000110_gene	0	0	0	0	0	0	PSENEW3_10000110_gene	0	0	0	0	0	0	PSENEW3_10000110_gene	0	0	0	0	0	0	PSENEW3_10000110_gene
PSENEW3_10000111_gene	0	0	0	0	0	0	PSENEW3_10000111_gene	0	0	0	0	0	0	PSENEW3_10000111_gene	0	0	0	0	0	0	PSENEW3_10000111_gene	0	0	0	0	0	0	PSENEW3_10000111_gene	0	0	0	0	0	0	PSENEW3_10000111_gene	0	0	0	0	0	0	PSENEW3_10000111_gene	0	0	0	0	0	0	PSENEW3_10000111_gene
PSENEW3_10000112_gene	0	0	0	0	0	0	PSENEW3_10000112_gene	0	0	0	0	0	0	PSENEW3_10000112_gene	0	0	0	0	0	0	PSENEW3_10000112_gene	0	0	0	0	0	0	PSENEW3_10000112_gene	0	0	0	0	0	0	PSENEW3_10000112_gene	0	0	0	0	0	0	PSENEW3_10000112_gene	0	0	0	0	0	0	PSENEW3_10000112_gene
PSENEW3_10000113_gene	14.5	29	2.07	0.86	0.94	1.11	PSENEW3_10000113_gene	15	29	2.07	0.9	0.95	1.12	PSENEW3_10000113_gene	30.5	60	4.27	1.66	1.78	2.13	PSENEW3_10000113_gene	14	28	1.99	0.71	0.78	0.94	PSENEW3_10000113_gene	14	27	1.92	0.82	0.86	1.03	PSENEW3_10000113_gene	15.5	31	2.21	0.85	0.92	1.12	PSENEW3_10000113_gene	14	28	1.99	0.68	0.74	0.9	PSENEW3_10000113_gene
PSENEW3_10000114_gene	10.5	18	3.69	1.8	1.68	1.98	PSENEW3_10000114_gene	4	7	1.43	0.69	0.66	0.78	PSENEW3_10000114_gene	9.5	18	3.69	1.49	1.54	1.84	PSENEW3_10000114_gene	9	18	3.69	1.32	1.44	1.73	PSENEW3_10000114_gene	6	12	2.46	1.02	1.1	1.31	PSENEW3_10000114_gene	8.5	16	3.28	1.34	1.37	1.67	PSENEW3_10000114_gene	3	5	1.02	0.42	0.38	0.46	PSENEW3_10000114_gene
PSENEW3_10000115_gene	3	3	1.25	1.04	0.57	0.67	PSENEW3_10000115_gene	2	3	1.25	0.7	0.58	0.68	PSENEW3_10000115_gene	2	3	1.25	0.64	0.52	0.62	PSENEW3_10000115_gene	0.5	1	0.42	0.15	0.16	0.2	PSENEW3_10000115_gene	0	0	0	0	0	0	PSENEW3_10000115_gene	1	2	0.83	0.32	0.35	0.42	PSENEW3_10000115_gene	0.5	1	0.42	0.14	0.15	0.19	PSENEW3_10000115_gene
PSENEW3_20000001_gene	0	0	0	0	0	0	PSENEW3_20000001_gene	0	0	0	0	0	0	PSENEW3_20000001_gene	0	0	0	0	0	0	PSENEW3_20000001_gene	0	0	0	0	0	0	PSENEW3_20000001_gene	0	0	0	0	0	0	PSENEW3_20000001_gene	0	0	0	0	0	0	PSENEW3_20000001_gene	0	0	0	0	0	0	PSENEW3_20000001_gene
PSENEW3_20000002_gene	0	0	0	0	0	0	PSENEW3_20000002_gene	0	0	0	0	0	0	PSENEW3_20000002_gene	0	0	0	0	0	0	PSENEW3_20000002_gene	0	0	0	0	0	0	PSENEW3_20000002_gene	0	0	0	0	0	0	PSENEW3_20000002_gene	0	0	0	0	0	0	PSENEW3_20000002_gene	0	0	0	0	0	0	PSENEW3_20000002_gene
PSENEW3_20000003_gene	0	0	0	0	0	0	PSENEW3_20000003_gene	0	0	0	0	0	0	PSENEW3_20000003_gene	0	0	0	0	0	0	PSENEW3_20000003_gene	0	0	0	0	0	0	PSENEW3_20000003_gene	0	0	0	0	0	0	PSENEW3_20000003_gene	0	0	0	0	0	0	PSENEW3_20000003_gene	0	0	0	0	0	0	PSENEW3_20000003_gene
PSENEW3_20000004_gene	0	0	0	0	0	0	PSENEW3_20000004_gene	0	0	0	0	0	0	PSENEW3_20000004_gene	0	0	0	0	0	0	PSENEW3_20000004_gene	0	0	0	0	0	0	PSENEW3_20000004_gene	0	0	0	0	0	0	PSENEW3_20000004_gene	0	0	0	0	0	0	PSENEW3_20000004_gene	0	0	0	0	0	0	PSENEW3_20000004_gene
PSENEW3_20000005_gene	0	0	0	0	0	0	PSENEW3_20000005_gene	0	0	0	0	0	0	PSENEW3_20000005_gene	0	0	0	0	0	0	PSENEW3_20000005_gene	0	0	0	0	0	0	PSENEW3_20000005_gene	0	0	0	0	0	0	PSENEW3_20000005_gene	0	0	0	0	0	0	PSENEW3_20000005_gene	0	0	0	0	0	0	PSENEW3_20000005_gene
PSENEW3_20000006_gene	0	0	0	0	0	0	PSENEW3_20000006_gene	0	0	0	0	0	0	PSENEW3_20000006_gene	0	0	0	0	0	0	PSENEW3_20000006_gene	0	0	0	0	0	0	PSENEW3_20000006_gene	0	0	0	0	0	0	PSENEW3_20000006_gene	0	0	0	0	0	0	PSENEW3_20000006_gene	0	0	0	0	0	0	PSENEW3_20000006_gene
PSENEW3_20000007_gene	0	0	0	0	0	0	PSENEW3_20000007_gene	0	0	0	0	0	0	PSENEW3_20000007_gene	0	0	0	0	0	0	PSENEW3_20000007_gene	0	0	0	0	0	0	PSENEW3_20000007_gene	0	0	0	0	0	0	PSENEW3_20000007_gene	0	0	0	0	0	0	PSENEW3_20000007_gene	0	0	0	0	0	0	PSENEW3_20000007_gene
PSENEW3_20000008_gene	0	0	0	0	0	0	PSENEW3_20000008_gene	0	0	0	0	0	0	PSENEW3_20000008_gene	0	0	0	0	0	0	PSENEW3_20000008_gene	0	0	0	0	0	0	PSENEW3_20000008_gene	0	0	0	0	0	0	PSENEW3_20000008_gene	0	0	0	0	0	0	PSENEW3_20000008_gene	0	0	0	0	0	0	PSENEW3_20000008_gene
PSENEW3_20000009_gene	0	0	0	0	0	0	PSENEW3_20000009_gene	0	0	0	0	0	0	PSENEW3_20000009_gene	0	0	0	0	0	0	PSENEW3_20000009_gene	0	0	0	0	0	0	PSENEW3_20000009_gene	0	0	0	0	0	0	PSENEW3_20000009_gene	0	0	0	0	0	0	PSENEW3_20000009_gene	0	0	0	0	0	0	PSENEW3_20000009_gene
PSENEW3_20000010_gene	0	0	0	0	0	0	PSENEW3_20000010_gene	0	0	0	0	0	0	PSENEW3_20000010_gene	0	0	0	0	0	0	PSENEW3_20000010_gene	0	0	0	0	0	0	PSENEW3_20000010_gene	0	0	0	0	0	0	PSENEW3_20000010_gene	0	0	0	0	0	0	PSENEW3_20000010_gene	0	0	0	0	0	0	PSENEW3_20000010_gene
PSENEW3_20000011_gene	0	0	0	0	0	0	PSENEW3_20000011_gene	0	0	0	0	0	0	PSENEW3_20000011_gene	0	0	0	0	0	0	PSENEW3_20000011_gene	0	0	0	0	0	0	PSENEW3_20000011_gene	0	0	0	0	0	0	PSENEW3_20000011_gene	0	0	0	0	0	0	PSENEW3_20000011_gene	0	0	0	0	0	0	PSENEW3_20000011_gene
PSENEW3_20000012_gene	0	0	0	0	0	0	PSENEW3_20000012_gene	0	0	0	0	0	0	PSENEW3_20000012_gene	0	0	0	0	0	0	PSENEW3_20000012_gene	0	0	0	0	0	0	PSENEW3_20000012_gene	0	0	0	0	0	0	PSENEW3_20000012_gene	0	0	0	0	0	0	PSENEW3_20000012_gene	0	0	0	0	0	0	PSENEW3_20000012_gene
PSENEW3_20000013_gene	0	0	0	0	0	0	PSENEW3_20000013_gene	0	0	0	0	0	0	PSENEW3_20000013_gene	0	0	0	0	0	0	PSENEW3_20000013_gene	0	0	0	0	0	0	PSENEW3_20000013_gene	0	0	0	0	0	0	PSENEW3_20000013_gene	0	0	0	0	0	0	PSENEW3_20000013_gene	0	0	0	0	0	0	PSENEW3_20000013_gene
PSENEW3_20000014_gene	1	2	0.72	0.3	0.33	0.39	PSENEW3_20000014_gene	0	0	0	0	0	0	PSENEW3_20000014_gene	1	1.5	0.54	0.28	0.23	0.27	PSENEW3_20000014_gene	2	4	1.45	0.52	0.57	0.68	PSENEW3_20000014_gene	0	0	0	0	0	0	PSENEW3_20000014_gene	0	0	0	0	0	0	PSENEW3_20000014_gene	1	2	0.72	0.25	0.27	0.33	PSENEW3_20000014_gene
PSENEW3_20000015_gene	0	0	0	0	0	0	PSENEW3_20000015_gene	0	0	0	0	0	0	PSENEW3_20000015_gene	0	0.5	0.43	0	0.18	0.21	PSENEW3_20000015_gene	0	0	0	0	0	0	PSENEW3_20000015_gene	0	0	0	0	0	0	PSENEW3_20000015_gene	0	0	0	0	0	0	PSENEW3_20000015_gene	0	0	0	0	0	0	PSENEW3_20000015_gene
PSENEW3_20000016_gene	0	0	0	0	0	0	PSENEW3_20000016_gene	0	0	0	0	0	0	PSENEW3_20000016_gene	0	0	0	0	0	0	PSENEW3_20000016_gene	0	0	0	0	0	0	PSENEW3_20000016_gene	0	0	0	0	0	0	PSENEW3_20000016_gene	0	0	0	0	0	0	PSENEW3_20000016_gene	0	0	0	0	0	0	PSENEW3_20000016_gene
PSENEW3_20000017_gene	10	16	5.63	2.94	2.57	3.02	PSENEW3_20000017_gene	5	7	2.46	1.48	1.13	1.34	PSENEW3_20000017_gene	7	10	3.52	1.89	1.47	1.76	PSENEW3_20000017_gene	9	14	4.93	2.27	1.92	2.31	PSENEW3_20000017_gene	7	11	3.87	2.04	1.74	2.07	PSENEW3_20000017_gene	10	17	5.99	2.7	2.5	3.05	PSENEW3_20000017_gene	10	16	5.63	2.4	2.1	2.54	PSENEW3_20000017_gene
PSENEW3_20000018_gene	20	37	6.17	2.78	2.81	3.3	PSENEW3_20000018_gene	14	25	4.17	1.97	1.92	2.27	PSENEW3_20000018_gene	18	27	4.5	2.3	1.88	2.25	PSENEW3_20000018_gene	14	25	4.17	1.67	1.62	1.96	PSENEW3_20000018_gene	12	22	3.67	1.65	1.65	1.96	PSENEW3_20000018_gene	17	27	4.5	2.18	1.88	2.29	PSENEW3_20000018_gene	11	19	3.17	1.25	1.18	1.43	PSENEW3_20000018_gene
PSENEW3_20000019_gene	0	0	0	0	0	0	PSENEW3_20000019_gene	0	0	0	0	0	0	PSENEW3_20000019_gene	0	0	0	0	0	0	PSENEW3_20000019_gene	0	0	0	0	0	0	PSENEW3_20000019_gene	0	0	0	0	0	0	PSENEW3_20000019_gene	0	0	0	0	0	0	PSENEW3_20000019_gene	1	2	0.56	0.19	0.21	0.25	PSENEW3_20000019_gene
PSENEW3_20000020_gene	0	0	0	0	0	0	PSENEW3_20000020_gene	0	0	0	0	0	0	PSENEW3_20000020_gene	0	0	0	0	0	0	PSENEW3_20000020_gene	0	0	0	0	0	0	PSENEW3_20000020_gene	0	0	0	0	0	0	PSENEW3_20000020_gene	0	0	0	0	0	0	PSENEW3_20000020_gene	0	0	0	0	0	0	PSENEW3_20000020_gene
PSENEW3_20000021_gene	2	2	0.31	0.26	0.14	0.17	PSENEW3_20000021_gene	2	2	0.31	0.26	0.14	0.17	PSENEW3_20000021_gene	4	6	0.94	0.48	0.39	0.47	PSENEW3_20000021_gene	2	2	0.31	0.22	0.12	0.15	PSENEW3_20000021_gene	2	3	0.47	0.26	0.21	0.25	PSENEW3_20000021_gene	2	2	0.31	0.24	0.13	0.16	PSENEW3_20000021_gene	2	3	0.47	0.21	0.17	0.21	PSENEW3_20000021_gene
PSENEW3_20000022_gene	0	0	0	0	0	0	PSENEW3_20000022_gene	0	0	0	0	0	0	PSENEW3_20000022_gene	0	0	0	0	0	0	PSENEW3_20000022_gene	0	0	0	0	0	0	PSENEW3_20000022_gene	0	0	0	0	0	0	PSENEW3_20000022_gene	0	0	0	0	0	0	PSENEW3_20000022_gene	0	0	0	0	0	0	PSENEW3_20000022_gene
PSENEW3_20000023_gene	0	0	0	0	0	0	PSENEW3_20000023_gene	0	0	0	0	0	0	PSENEW3_20000023_gene	2	3	0.32	0.16	0.13	0.16	PSENEW3_20000023_gene	0	0	0	0	0	0	PSENEW3_20000023_gene	0	0	0	0	0	0	PSENEW3_20000023_gene	2	3	0.32	0.17	0.13	0.16	PSENEW3_20000023_gene	0	0	0	0	0	0	PSENEW3_20000023_gene
PSENEW3_20000024_gene	7	13	3.25	1.46	1.48	1.74	PSENEW3_20000024_gene	7	12	3	1.48	1.38	1.63	PSENEW3_20000024_gene	6	11	2.75	1.15	1.15	1.37	PSENEW3_20000024_gene	11	18	4.5	1.97	1.75	2.11	PSENEW3_20000024_gene	4	7	1.75	0.83	0.79	0.93	PSENEW3_20000024_gene	6	10	2.5	1.15	1.04	1.27	PSENEW3_20000024_gene	10	18	4.5	1.71	1.67	2.03	PSENEW3_20000024_gene
PSENEW3_20000025_gene	0	0	0	0	0	0	PSENEW3_20000025_gene	1	2	0.16	0.07	0.07	0.09	PSENEW3_20000025_gene	1	1.5	0.12	0.06	0.05	0.06	PSENEW3_20000025_gene	0	0	0	0	0	0	PSENEW3_20000025_gene	0	0	0	0	0	0	PSENEW3_20000025_gene	0	0	0	0	0	0	PSENEW3_20000025_gene	1	2	0.16	0.05	0.06	0.07	PSENEW3_20000025_gene
PSENEW3_20000026_gene	0	0	0	0	0	0	PSENEW3_20000026_gene	0	0	0	0	0	0	PSENEW3_20000026_gene	0	0.5	0.09	0	0.04	0.04	PSENEW3_20000026_gene	0	0	0	0	0	0	PSENEW3_20000026_gene	0	0	0	0	0	0	PSENEW3_20000026_gene	0	0	0	0	0	0	PSENEW3_20000026_gene	0	0	0	0	0	0	PSENEW3_20000026_gene
PSENEW3_20000027_gene	0	0	0	0	0	0	PSENEW3_20000027_gene	0	0	0	0	0	0	PSENEW3_20000027_gene	0	0	0	0	0	0	PSENEW3_20000027_gene	0	0	0	0	0	0	PSENEW3_20000027_gene	0	0	0	0	0	0	PSENEW3_20000027_gene	0	0	0	0	0	0	PSENEW3_20000027_gene	0	0	0	0	0	0	PSENEW3_20000027_gene
PSENEW3_20000028_gene	0	0	0	0	0	0	PSENEW3_20000028_gene	0	0	0	0	0	0	PSENEW3_20000028_gene	0	0	0	0	0	0	PSENEW3_20000028_gene	1	1.5	0.22	0.11	0.09	0.1	PSENEW3_20000028_gene	0	0	0	0	0	0	PSENEW3_20000028_gene	0	0	0	0	0	0	PSENEW3_20000028_gene	1	1.5	0.22	0.1	0.08	0.1	PSENEW3_20000028_gene
PSENEW3_20000029_gene	0	0	0	0	0	0	PSENEW3_20000029_gene	0	0	0	0	0	0	PSENEW3_20000029_gene	0	0	0	0	0	0	PSENEW3_20000029_gene	0	0.5	0.51	0	0.2	0.24	PSENEW3_20000029_gene	0	0	0	0	0	0	PSENEW3_20000029_gene	0	0	0	0	0	0	PSENEW3_20000029_gene	0	0.5	0.51	0	0.19	0.23	PSENEW3_20000029_gene
PSENEW3_20000030_gene	12	17	5.67	3.34	2.58	3.04	PSENEW3_20000030_gene	8	11	3.67	2.25	1.69	2	PSENEW3_20000030_gene	15	23	7.67	3.83	3.2	3.83	PSENEW3_20000030_gene	7	10	3.33	1.67	1.3	1.56	PSENEW3_20000030_gene	4	6	2	1.1	0.9	1.07	PSENEW3_20000030_gene	10	14	4.67	2.56	1.95	2.37	PSENEW3_20000030_gene	11	18	6	2.5	2.23	2.7	PSENEW3_20000030_gene
PSENEW3_20000031_gene	20	37	5.29	2.39	2.41	2.83	PSENEW3_20000031_gene	22	41	5.86	2.65	2.69	3.19	PSENEW3_20000031_gene	28	49	7	3.06	2.92	3.5	PSENEW3_20000031_gene	12	24	3.43	1.23	1.34	1.61	PSENEW3_20000031_gene	14	25	3.57	1.65	1.6	1.91	PSENEW3_20000031_gene	14	25	3.57	1.54	1.49	1.82	PSENEW3_20000031_gene	31	57	8.14	3.02	3.03	3.67	PSENEW3_20000031_gene
PSENEW3_20000032_gene	2	4	0.19	0.08	0.09	0.1	PSENEW3_20000032_gene	3	6	0.29	0.12	0.13	0.16	PSENEW3_20000032_gene	0	0	0	0	0	0	PSENEW3_20000032_gene	1	2	0.1	0.03	0.04	0.04	PSENEW3_20000032_gene	2	4	0.19	0.08	0.09	0.1	PSENEW3_20000032_gene	4	8	0.38	0.15	0.16	0.19	PSENEW3_20000032_gene	3	6	0.29	0.1	0.11	0.13	PSENEW3_20000032_gene
PSENEW3_20000033_gene	0	0.5	0.03	0	0.01	0.02	PSENEW3_20000033_gene	0	0	0	0	0	0	PSENEW3_20000033_gene	2	4	0.25	0.1	0.11	0.13	PSENEW3_20000033_gene	0	0	0	0	0	0	PSENEW3_20000033_gene	1	2	0.13	0.05	0.06	0.07	PSENEW3_20000033_gene	1	2	0.13	0.05	0.05	0.06	PSENEW3_20000033_gene	1	2	0.13	0.04	0.05	0.06	PSENEW3_20000033_gene
PSENEW3_20000034_gene	2	3.5	1.05	0.5	0.48	0.56	PSENEW3_20000034_gene	0	0	0	0	0	0	PSENEW3_20000034_gene	1	1.5	0.45	0.23	0.19	0.23	PSENEW3_20000034_gene	0	0	0	0	0	0	PSENEW3_20000034_gene	0	0	0	0	0	0	PSENEW3_20000034_gene	0	0	0	0	0	0	PSENEW3_20000034_gene	0	0	0	0	0	0	PSENEW3_20000034_gene
PSENEW3_20000035_gene	0.5	1	0.12	0.05	0.05	0.06	PSENEW3_20000035_gene	0	0	0	0	0	0	PSENEW3_20000035_gene	0	0.5	0.06	0	0.02	0.03	PSENEW3_20000035_gene	0	0	0	0	0	0	PSENEW3_20000035_gene	2	4	0.47	0.19	0.21	0.25	PSENEW3_20000035_gene	0	0	0	0	0	0	PSENEW3_20000035_gene	1	2	0.24	0.08	0.09	0.11	PSENEW3_20000035_gene
PSENEW3_20000036_gene	1.5	2	0.68	0.43	0.31	0.37	PSENEW3_20000036_gene	0	0	0	0	0	0	PSENEW3_20000036_gene	0	0	0	0	0	0	PSENEW3_20000036_gene	0	0	0	0	0	0	PSENEW3_20000036_gene	0	0	0	0	0	0	PSENEW3_20000036_gene	1	2	0.68	0.26	0.29	0.35	PSENEW3_20000036_gene	0	0	0	0	0	0	PSENEW3_20000036_gene
PSENEW3_20000037_gene	1	2	0.15	0.06	0.07	0.08	PSENEW3_20000037_gene	0	0	0	0	0	0	PSENEW3_20000037_gene	0	0	0	0	0	0	PSENEW3_20000037_gene	0	0	0	0	0	0	PSENEW3_20000037_gene	0	0	0	0	0	0	PSENEW3_20000037_gene	1	2	0.15	0.06	0.06	0.07	PSENEW3_20000037_gene	0	0	0	0	0	0	PSENEW3_20000037_gene
PSENEW3_20000038_gene	0	0	0	0	0	0	PSENEW3_20000038_gene	0	0	0	0	0	0	PSENEW3_20000038_gene	0	0	0	0	0	0	PSENEW3_20000038_gene	0	0	0	0	0	0	PSENEW3_20000038_gene	0	0	0	0	0	0	PSENEW3_20000038_gene	0	0	0	0	0	0	PSENEW3_20000038_gene	0	0	0	0	0	0	PSENEW3_20000038_gene
PSENEW3_20000039_gene	0	0	0	0	0	0	PSENEW3_20000039_gene	0	0	0	0	0	0	PSENEW3_20000039_gene	0	0	0	0	0	0	PSENEW3_20000039_gene	0	0	0	0	0	0	PSENEW3_20000039_gene	0	0	0	0	0	0	PSENEW3_20000039_gene	0	0	0	0	0	0	PSENEW3_20000039_gene	0	0	0	0	0	0	PSENEW3_20000039_gene
PSENEW3_20000040_gene	1	2	0.36	0.15	0.17	0.19	PSENEW3_20000040_gene	2	4	0.72	0.31	0.33	0.39	PSENEW3_20000040_gene	0	0	0	0	0	0	PSENEW3_20000040_gene	1	2	0.36	0.13	0.14	0.17	PSENEW3_20000040_gene	0	0	0	0	0	0	PSENEW3_20000040_gene	1	2	0.36	0.14	0.15	0.18	PSENEW3_20000040_gene	0	0	0	0	0	0	PSENEW3_20000040_gene
PSENEW3_20000041_gene	0.5	1	0.16	0.07	0.07	0.09	PSENEW3_20000041_gene	1	1.5	0.25	0.14	0.11	0.13	PSENEW3_20000041_gene	1	2	0.33	0.13	0.14	0.16	PSENEW3_20000041_gene	1	1	0.16	0.12	0.06	0.08	PSENEW3_20000041_gene	0	0.5	0.08	0	0.04	0.04	PSENEW3_20000041_gene	0	0	0	0	0	0	PSENEW3_20000041_gene	0	0	0	0	0	0	PSENEW3_20000041_gene
PSENEW3_20000042_gene	0	0	0	0	0	0	PSENEW3_20000042_gene	0	0.5	0.53	0	0.24	0.29	PSENEW3_20000042_gene	0	0	0	0	0	0	PSENEW3_20000042_gene	0	0	0	0	0	0	PSENEW3_20000042_gene	0	0	0	0	0	0	PSENEW3_20000042_gene	0	0	0	0	0	0	PSENEW3_20000042_gene	0	0	0	0	0	0	PSENEW3_20000042_gene
PSENEW3_20000043_gene	0.5	1	0.88	0.37	0.4	0.47	PSENEW3_20000043_gene	0	0	0	0	0	0	PSENEW3_20000043_gene	0	0	0	0	0	0	PSENEW3_20000043_gene	0	0	0	0	0	0	PSENEW3_20000043_gene	1	1.5	1.32	0.73	0.59	0.71	PSENEW3_20000043_gene	0	0	0	0	0	0	PSENEW3_20000043_gene	0	0	0	0	0	0	PSENEW3_20000043_gene
PSENEW3_20000044_gene	1	2	2.03	0.85	0.92	1.09	PSENEW3_20000044_gene	0	0	0	0	0	0	PSENEW3_20000044_gene	0	0	0	0	0	0	PSENEW3_20000044_gene	0	0	0	0	0	0	PSENEW3_20000044_gene	0	0	0	0	0	0	PSENEW3_20000044_gene	0	0.5	0.51	0	0.21	0.26	PSENEW3_20000044_gene	0	0	0	0	0	0	PSENEW3_20000044_gene
PSENEW3_20000045_gene	1	2	0.53	0.22	0.24	0.28	PSENEW3_20000045_gene	0	0	0	0	0	0	PSENEW3_20000045_gene	0	0	0	0	0	0	PSENEW3_20000045_gene	0	0	0	0	0	0	PSENEW3_20000045_gene	0	0	0	0	0	0	PSENEW3_20000045_gene	1	1.5	0.4	0.2	0.17	0.2	PSENEW3_20000045_gene	2	3	0.8	0.36	0.3	0.36	PSENEW3_20000045_gene
PSENEW3_20000046_gene	2	4	0.48	0.2	0.22	0.26	PSENEW3_20000046_gene	0	0	0	0	0	0	PSENEW3_20000046_gene	0	0	0	0	0	0	PSENEW3_20000046_gene	1	2	0.24	0.09	0.09	0.11	PSENEW3_20000046_gene	0.5	1	0.12	0.05	0.05	0.06	PSENEW3_20000046_gene	0	0	0	0	0	0	PSENEW3_20000046_gene	2	5	0.6	0.16	0.22	0.27	PSENEW3_20000046_gene
PSENEW3_20000047_gene	0	0	0	0	0	0	PSENEW3_20000047_gene	2	4	0.9	0.38	0.41	0.49	PSENEW3_20000047_gene	1.5	3	0.68	0.26	0.28	0.34	PSENEW3_20000047_gene	1	2	0.45	0.16	0.18	0.21	PSENEW3_20000047_gene	0.5	1	0.23	0.09	0.1	0.12	PSENEW3_20000047_gene	2	3	0.68	0.35	0.28	0.34	PSENEW3_20000047_gene	0	0	0	0	0	0	PSENEW3_20000047_gene
PSENEW3_20000048_gene	0	0	0	0	0	0	PSENEW3_20000048_gene	0	0	0	0	0	0	PSENEW3_20000048_gene	0.5	1	0.19	0.07	0.08	0.1	PSENEW3_20000048_gene	1	2	0.39	0.14	0.15	0.18	PSENEW3_20000048_gene	1	1.5	0.29	0.16	0.13	0.16	PSENEW3_20000048_gene	0	0	0	0	0	0	PSENEW3_20000048_gene	1.5	3	0.58	0.2	0.22	0.26	PSENEW3_20000048_gene
PSENEW3_20000049_gene	4	8	0.5	0.21	0.23	0.27	PSENEW3_20000049_gene	1	2	0.13	0.05	0.06	0.07	PSENEW3_20000049_gene	1	2	0.13	0.05	0.05	0.06	PSENEW3_20000049_gene	4	8	0.5	0.18	0.2	0.24	PSENEW3_20000049_gene	2	4.5	0.28	0.1	0.13	0.15	PSENEW3_20000049_gene	3	6	0.38	0.14	0.16	0.19	PSENEW3_20000049_gene	2.5	5	0.31	0.11	0.12	0.14	PSENEW3_20000049_gene
PSENEW3_20000050_gene	0	0	0	0	0	0	PSENEW3_20000050_gene	0	0	0	0	0	0	PSENEW3_20000050_gene	0	0	0	0	0	0	PSENEW3_20000050_gene	1	1.5	0.33	0.16	0.13	0.15	PSENEW3_20000050_gene	1	2	0.43	0.18	0.2	0.23	PSENEW3_20000050_gene	0	0	0	0	0	0	PSENEW3_20000050_gene	0	0	0	0	0	0	PSENEW3_20000050_gene
PSENEW3_20000051_gene	1	2	0.1	0.04	0.05	0.05	PSENEW3_20000051_gene	0	0	0	0	0	0	PSENEW3_20000051_gene	0	0	0	0	0	0	PSENEW3_20000051_gene	0	0.5	0.03	0	0.01	0.01	PSENEW3_20000051_gene	0	0	0	0	0	0	PSENEW3_20000051_gene	0	0	0	0	0	0	PSENEW3_20000051_gene	1	2	0.1	0.03	0.04	0.05	PSENEW3_20000051_gene
PSENEW3_20000052_gene	0	0	0	0	0	0	PSENEW3_20000052_gene	0	0	0	0	0	0	PSENEW3_20000052_gene	0	0	0	0	0	0	PSENEW3_20000052_gene	0	0	0	0	0	0	PSENEW3_20000052_gene	0	0	0	0	0	0	PSENEW3_20000052_gene	0	0	0	0	0	0	PSENEW3_20000052_gene	0	0	0	0	0	0	PSENEW3_20000052_gene
PSENEW3_20000053_gene	0	0	0	0	0	0	PSENEW3_20000053_gene	0	0	0	0	0	0	PSENEW3_20000053_gene	0	0	0	0	0	0	PSENEW3_20000053_gene	0	0	0	0	0	0	PSENEW3_20000053_gene	0	0	0	0	0	0	PSENEW3_20000053_gene	0	0	0	0	0	0	PSENEW3_20000053_gene	0	0	0	0	0	0	PSENEW3_20000053_gene
PSENEW3_20000054_gene	0	0	0	0	0	0	PSENEW3_20000054_gene	0	0	0	0	0	0	PSENEW3_20000054_gene	0	0	0	0	0	0	PSENEW3_20000054_gene	0	0	0	0	0	0	PSENEW3_20000054_gene	0	0	0	0	0	0	PSENEW3_20000054_gene	0	0	0	0	0	0	PSENEW3_20000054_gene	0	0	0	0	0	0	PSENEW3_20000054_gene
PSENEW3_20000055_gene	0	0	0	0	0	0	PSENEW3_20000055_gene	0	0	0	0	0	0	PSENEW3_20000055_gene	0	0	0	0	0	0	PSENEW3_20000055_gene	0	0	0	0	0	0	PSENEW3_20000055_gene	0	0	0	0	0	0	PSENEW3_20000055_gene	0	0	0	0	0	0	PSENEW3_20000055_gene	1	2	0.16	0.05	0.06	0.07	PSENEW3_20000055_gene
PSENEW3_20000056_gene	0	0	0	0	0	0	PSENEW3_20000056_gene	0	0	0	0	0	0	PSENEW3_20000056_gene	0	0	0	0	0	0	PSENEW3_20000056_gene	0	0	0	0	0	0	PSENEW3_20000056_gene	0	0	0	0	0	0	PSENEW3_20000056_gene	0	0	0	0	0	0	PSENEW3_20000056_gene	0	0	0	0	0	0	PSENEW3_20000056_gene
PSENEW3_20000057_gene	0	0	0	0	0	0	PSENEW3_20000057_gene	0	0	0	0	0	0	PSENEW3_20000057_gene	0	0	0	0	0	0	PSENEW3_20000057_gene	0	0	0	0	0	0	PSENEW3_20000057_gene	0	0	0	0	0	0	PSENEW3_20000057_gene	1	2	0.21	0.08	0.09	0.11	PSENEW3_20000057_gene	0	0	0	0	0	0	PSENEW3_20000057_gene
PSENEW3_20000058_gene	0	0	0	0	0	0	PSENEW3_20000058_gene	0	0	0	0	0	0	PSENEW3_20000058_gene	0	0	0	0	0	0	PSENEW3_20000058_gene	0	0	0	0	0	0	PSENEW3_20000058_gene	0	0	0	0	0	0	PSENEW3_20000058_gene	0	0	0	0	0	0	PSENEW3_20000058_gene	0	0	0	0	0	0	PSENEW3_20000058_gene
PSENEW3_20000059_gene	0	0	0	0	0	0	PSENEW3_20000059_gene	0	0	0	0	0	0	PSENEW3_20000059_gene	0	0	0	0	0	0	PSENEW3_20000059_gene	0	0	0	0	0	0	PSENEW3_20000059_gene	1	2	0.25	0.1	0.11	0.13	PSENEW3_20000059_gene	0	0	0	0	0	0	PSENEW3_20000059_gene	0	0	0	0	0	0	PSENEW3_20000059_gene
PSENEW3_20000060_gene	0	0	0	0	0	0	PSENEW3_20000060_gene	0	0	0	0	0	0	PSENEW3_20000060_gene	0	0	0	0	0	0	PSENEW3_20000060_gene	0	0	0	0	0	0	PSENEW3_20000060_gene	0	0	0	0	0	0	PSENEW3_20000060_gene	0	0	0	0	0	0	PSENEW3_20000060_gene	0	0	0	0	0	0	PSENEW3_20000060_gene
PSENEW3_20000061_gene	0	0	0	0	0	0	PSENEW3_20000061_gene	0	0	0	0	0	0	PSENEW3_20000061_gene	0	0.5	0.51	0	0.21	0.25	PSENEW3_20000061_gene	0	0	0	0	0	0	PSENEW3_20000061_gene	0	0	0	0	0	0	PSENEW3_20000061_gene	0	0	0	0	0	0	PSENEW3_20000061_gene	0	0	0	0	0	0	PSENEW3_20000061_gene
PSENEW3_20000062_gene	0.5	1	1	0.42	0.46	0.54	PSENEW3_20000062_gene	0	0	0	0	0	0	PSENEW3_20000062_gene	1	1.5	1.5	0.77	0.63	0.75	PSENEW3_20000062_gene	0	0	0	0	0	0	PSENEW3_20000062_gene	0	0	0	0	0	0	PSENEW3_20000062_gene	0	0	0	0	0	0	PSENEW3_20000062_gene	0	0	0	0	0	0	PSENEW3_20000062_gene
PSENEW3_20000063_gene	0.5	1	1.03	0.43	0.47	0.55	PSENEW3_20000063_gene	0	0	0	0	0	0	PSENEW3_20000063_gene	0	0	0	0	0	0	PSENEW3_20000063_gene	0	0	0	0	0	0	PSENEW3_20000063_gene	0	0	0	0	0	0	PSENEW3_20000063_gene	1	1.5	1.54	0.79	0.64	0.78	PSENEW3_20000063_gene	0	0	0	0	0	0	PSENEW3_20000063_gene
PSENEW3_20000064_gene	5	9.5	0.47	0.21	0.21	0.25	PSENEW3_20000064_gene	3	6	0.3	0.12	0.14	0.16	PSENEW3_20000064_gene	5.5	9.5	0.47	0.21	0.19	0.23	PSENEW3_20000064_gene	2	4	0.2	0.07	0.08	0.09	PSENEW3_20000064_gene	4	8	0.39	0.16	0.18	0.21	PSENEW3_20000064_gene	2	4.5	0.22	0.08	0.09	0.11	PSENEW3_20000064_gene	4	8	0.39	0.13	0.15	0.18	PSENEW3_20000064_gene
PSENEW3_20000065_gene	0	0.5	0.06	0	0.03	0.03	PSENEW3_20000065_gene	1	1.5	0.18	0.1	0.08	0.1	PSENEW3_20000065_gene	0.5	0.5	0.06	0.04	0.02	0.03	PSENEW3_20000065_gene	0	0	0	0	0	0	PSENEW3_20000065_gene	2	4	0.47	0.19	0.21	0.25	PSENEW3_20000065_gene	1	2	0.23	0.09	0.1	0.12	PSENEW3_20000065_gene	0	0	0	0	0	0	PSENEW3_20000065_gene
PSENEW3_20000066_gene	0	0	0	0	0	0	PSENEW3_20000066_gene	0	0.5	0.13	0	0.06	0.07	PSENEW3_20000066_gene	1	2	0.53	0.2	0.22	0.26	PSENEW3_20000066_gene	0	0	0	0	0	0	PSENEW3_20000066_gene	0	0	0	0	0	0	PSENEW3_20000066_gene	0.5	1	0.26	0.1	0.11	0.13	PSENEW3_20000066_gene	1	2	0.53	0.18	0.2	0.24	PSENEW3_20000066_gene
PSENEW3_20000067_gene	1	2	0.23	0.1	0.11	0.13	PSENEW3_20000067_gene	0	0	0	0	0	0	PSENEW3_20000067_gene	0.5	1	0.12	0.04	0.05	0.06	PSENEW3_20000067_gene	0.33	1	0.12	0.03	0.05	0.05	PSENEW3_20000067_gene	0	0	0	0	0	0	PSENEW3_20000067_gene	0.5	1	0.12	0.04	0.05	0.06	PSENEW3_20000067_gene	0	0	0	0	0	0	PSENEW3_20000067_gene
PSENEW3_20000068_gene	0	0	0	0	0	0	PSENEW3_20000068_gene	0	0	0	0	0	0	PSENEW3_20000068_gene	0.5	1	1	0.38	0.42	0.5	PSENEW3_20000068_gene	0.33	0.5	0.5	0.24	0.19	0.23	PSENEW3_20000068_gene	0	0	0	0	0	0	PSENEW3_20000068_gene	0	0	0	0	0	0	PSENEW3_20000068_gene	0.5	1	1	0.34	0.37	0.45	PSENEW3_20000068_gene
PSENEW3_20000069_gene	0	0	0	0	0	0	PSENEW3_20000069_gene	0	0	0	0	0	0	PSENEW3_20000069_gene	0	0	0	0	0	0	PSENEW3_20000069_gene	0.33	0.5	0.43	0.21	0.17	0.2	PSENEW3_20000069_gene	0	0	0	0	0	0	PSENEW3_20000069_gene	0	0	0	0	0	0	PSENEW3_20000069_gene	0	0	0	0	0	0	PSENEW3_20000069_gene
PSENEW3_20000070_gene	0	0	0	0	0	0	PSENEW3_20000070_gene	0	0	0	0	0	0	PSENEW3_20000070_gene	0	0	0	0	0	0	PSENEW3_20000070_gene	0	0	0	0	0	0	PSENEW3_20000070_gene	0	0	0	0	0	0	PSENEW3_20000070_gene	0	0	0	0	0	0	PSENEW3_20000070_gene	0.5	1	0.88	0.3	0.33	0.4	PSENEW3_20000070_gene
PSENEW3_20000071_gene	0	0	0	0	0	0	PSENEW3_20000071_gene	0	0	0	0	0	0	PSENEW3_20000071_gene	0	0	0	0	0	0	PSENEW3_20000071_gene	0	0	0	0	0	0	PSENEW3_20000071_gene	0	0	0	0	0	0	PSENEW3_20000071_gene	0	0	0	0	0	0	PSENEW3_20000071_gene	0	0	0	0	0	0	PSENEW3_20000071_gene
PSENEW3_20000072_gene	0	0	0	0	0	0	PSENEW3_20000072_gene	0	0	0	0	0	0	PSENEW3_20000072_gene	0	0	0	0	0	0	PSENEW3_20000072_gene	0	0	0	0	0	0	PSENEW3_20000072_gene	0	0	0	0	0	0	PSENEW3_20000072_gene	0	0	0	0	0	0	PSENEW3_20000072_gene	0	0	0	0	0	0	PSENEW3_20000072_gene
PSENEW3_20000073_gene	0	0	0	0	0	0	PSENEW3_20000073_gene	0	0	0	0	0	0	PSENEW3_20000073_gene	0	0	0	0	0	0	PSENEW3_20000073_gene	0	0	0	0	0	0	PSENEW3_20000073_gene	0	0	0	0	0	0	PSENEW3_20000073_gene	0	0	0	0	0	0	PSENEW3_20000073_gene	0	0	0	0	0	0	PSENEW3_20000073_gene
PSENEW3_20000074_gene	0	0	0	0	0	0	PSENEW3_20000074_gene	0	0	0	0	0	0	PSENEW3_20000074_gene	0	0	0	0	0	0	PSENEW3_20000074_gene	0	0	0	0	0	0	PSENEW3_20000074_gene	0	0	0	0	0	0	PSENEW3_20000074_gene	0	0	0	0	0	0	PSENEW3_20000074_gene	0	0	0	0	0	0	PSENEW3_20000074_gene
PSENEW3_20000075_gene	1	2	0.2	0.08	0.09	0.11	PSENEW3_20000075_gene	1	2	0.2	0.08	0.09	0.11	PSENEW3_20000075_gene	2	4	0.4	0.15	0.17	0.2	PSENEW3_20000075_gene	1	2	0.2	0.07	0.08	0.09	PSENEW3_20000075_gene	0	0	0	0	0	0	PSENEW3_20000075_gene	2	4	0.4	0.15	0.17	0.2	PSENEW3_20000075_gene	0	0	0	0	0	0	PSENEW3_20000075_gene
PSENEW3_20000076_gene	0	0	0	0	0	0	PSENEW3_20000076_gene	0	0	0	0	0	0	PSENEW3_20000076_gene	0	0	0	0	0	0	PSENEW3_20000076_gene	0	0	0	0	0	0	PSENEW3_20000076_gene	0	0	0	0	0	0	PSENEW3_20000076_gene	0.5	1	0.19	0.07	0.08	0.1	PSENEW3_20000076_gene	0	0	0	0	0	0	PSENEW3_20000076_gene
PSENEW3_20000077_gene	0	0	0	0	0	0	PSENEW3_20000077_gene	0	0	0	0	0	0	PSENEW3_20000077_gene	0	0	0	0	0	0	PSENEW3_20000077_gene	0	0	0	0	0	0	PSENEW3_20000077_gene	0	0	0	0	0	0	PSENEW3_20000077_gene	0	0	0	0	0	0	PSENEW3_20000077_gene	0	0	0	0	0	0	PSENEW3_20000077_gene
PSENEW3_20000078_gene	0	0	0	0	0	0	PSENEW3_20000078_gene	1	2	0.13	0.05	0.06	0.07	PSENEW3_20000078_gene	0	0	0	0	0	0	PSENEW3_20000078_gene	0	0	0	0	0	0	PSENEW3_20000078_gene	0	0	0	0	0	0	PSENEW3_20000078_gene	1	2	0.13	0.05	0.05	0.07	PSENEW3_20000078_gene	1	2	0.13	0.04	0.05	0.06	PSENEW3_20000078_gene
PSENEW3_20000079_gene	0	0	0	0	0	0	PSENEW3_20000079_gene	0	0	0	0	0	0	PSENEW3_20000079_gene	0	0	0	0	0	0	PSENEW3_20000079_gene	0	0	0	0	0	0	PSENEW3_20000079_gene	0	0	0	0	0	0	PSENEW3_20000079_gene	0	0	0	0	0	0	PSENEW3_20000079_gene	0	0	0	0	0	0	PSENEW3_20000079_gene
PSENEW3_20000080_gene	0	0	0	0	0	0	PSENEW3_20000080_gene	0	0	0	0	0	0	PSENEW3_20000080_gene	0	0	0	0	0	0	PSENEW3_20000080_gene	0	0	0	0	0	0	PSENEW3_20000080_gene	0	0	0	0	0	0	PSENEW3_20000080_gene	0.5	1	0.9	0.35	0.38	0.46	PSENEW3_20000080_gene	0	0	0	0	0	0	PSENEW3_20000080_gene
PSENEW3_20000081_gene	0	0	0	0	0	0	PSENEW3_20000081_gene	0	0	0	0	0	0	PSENEW3_20000081_gene	0	0	0	0	0	0	PSENEW3_20000081_gene	0	0	0	0	0	0	PSENEW3_20000081_gene	0	0	0	0	0	0	PSENEW3_20000081_gene	0	0	0	0	0	0	PSENEW3_20000081_gene	0	0	0	0	0	0	PSENEW3_20000081_gene
PSENEW3_20000082_gene	0	0	0	0	0	0	PSENEW3_20000082_gene	0	0	0	0	0	0	PSENEW3_20000082_gene	0	0	0	0	0	0	PSENEW3_20000082_gene	0	0	0	0	0	0	PSENEW3_20000082_gene	0	0	0	0	0	0	PSENEW3_20000082_gene	0	0	0	0	0	0	PSENEW3_20000082_gene	0	0	0	0	0	0	PSENEW3_20000082_gene
PSENEW3_20000083_gene	0	0	0	0	0	0	PSENEW3_20000083_gene	0	0	0	0	0	0	PSENEW3_20000083_gene	0	0	0	0	0	0	PSENEW3_20000083_gene	0	0	0	0	0	0	PSENEW3_20000083_gene	0	0	0	0	0	0	PSENEW3_20000083_gene	0	0	0	0	0	0	PSENEW3_20000083_gene	0	0	0	0	0	0	PSENEW3_20000083_gene
PSENEW3_20000084_gene	0	0	0	0	0	0	PSENEW3_20000084_gene	0	0	0	0	0	0	PSENEW3_20000084_gene	0	0	0	0	0	0	PSENEW3_20000084_gene	0	0	0	0	0	0	PSENEW3_20000084_gene	0	0	0	0	0	0	PSENEW3_20000084_gene	0	0	0	0	0	0	PSENEW3_20000084_gene	0	0	0	0	0	0	PSENEW3_20000084_gene
PSENEW3_20000085_gene	0	0	0	0	0	0	PSENEW3_20000085_gene	0	0	0	0	0	0	PSENEW3_20000085_gene	0	0	0	0	0	0	PSENEW3_20000085_gene	0	0	0	0	0	0	PSENEW3_20000085_gene	0	0	0	0	0	0	PSENEW3_20000085_gene	0	0	0	0	0	0	PSENEW3_20000085_gene	0	0	0	0	0	0	PSENEW3_20000085_gene
PSENEW3_00000001	2143.5	4225	163	69.07	74.31	87.31	PSENEW3_00000001	2141.5	4221	162.85	69.65	74.91	88.67	PSENEW3_00000001	2436	4804	185.34	71.94	77.28	92.57	PSENEW3_00000001	3640.5	7166	276.47	100.67	107.8	129.76	PSENEW3_00000001	2988	5881	226.89	95.26	101.95	121.15	PSENEW3_00000001	3305.5	6528	251.85	97.91	105	128.12	PSENEW3_00000001	2737	5395	208.14	72.11	77.4	93.8	PSENEW3_00000001
PSENEW3_00000002	1546	2839	403.27	183.42	183.85	216.02	PSENEW3_00000002	1583	2931	416.34	189.56	191.52	226.71	PSENEW3_00000002	1698.5	3145	446.73	184.67	186.27	223.12	PSENEW3_00000002	1970.5	3646	517.9	200.63	201.94	243.08	PSENEW3_00000002	1759	3250	461.65	206.47	207.44	246.51	PSENEW3_00000002	1695.5	3118	442.9	184.91	184.66	225.31	PSENEW3_00000002	1860.5	3469	492.76	180.46	183.24	222.06	PSENEW3_00000002
PSENEW3_00000003	1996.5	3942	152.01	64.3	69.3	81.42	PSENEW3_00000003	2028.5	3991	153.89	65.94	70.79	83.8	PSENEW3_00000003	2363.5	4666	179.92	69.76	75.02	89.86	PSENEW3_00000003	3332.5	6566	253.19	92.11	98.72	118.83	PSENEW3_00000003	2851.5	5644	217.63	90.86	97.79	116.21	PSENEW3_00000003	3200.5	6338	244.4	94.75	101.9	124.33	PSENEW3_00000003	2592.5	5127	197.7	68.26	73.52	89.09	PSENEW3_00000003
PSENEW3_00000004	1561	2866	407.1	185.2	185.6	218.07	PSENEW3_00000004	1545	2850	404.83	185.01	186.23	220.44	PSENEW3_00000004	1766	3296	468.18	192.01	195.21	233.83	PSENEW3_00000004	1876	3469	492.76	191.01	192.14	231.28	PSENEW3_00000004	1730	3203	454.97	203.07	204.44	242.94	PSENEW3_00000004	1716	3174	450.85	187.14	187.97	229.36	PSENEW3_00000004	1998.5	3737	530.82	193.85	197.39	239.21	PSENEW3_00000004
PSENEW3_00000005	822.83	1646.5	179.75	75.03	81.95	96.29	PSENEW3_00000005	758.5	1508	164.63	69.81	75.73	89.65	PSENEW3_00000005	1023	2032.5	221.89	85.48	92.52	110.82	PSENEW3_00000005	1374.5	2738	298.91	107.56	116.55	140.29	PSENEW3_00000005	1104.5	2198	239.96	99.64	107.82	128.13	PSENEW3_00000005	1351	2689.5	293.61	113.24	122.42	149.37	PSENEW3_00000005	1057	2107	230.02	78.8	85.54	103.66	PSENEW3_00000005
PSENEW3_00000006	1659.83	3263.5	200.46	85.16	91.39	107.38	PSENEW3_00000006	1684	3323	204.12	87.2	93.9	111.15	PSENEW3_00000006	1960	3861.5	237.19	92.15	98.9	118.46	PSENEW3_00000006	2727.5	5361	329.3	120.09	128.4	154.56	PSENEW3_00000006	2296.5	4527	278.07	116.57	124.95	148.48	PSENEW3_00000006	2620	5173.5	317.78	123.56	132.49	161.66	PSENEW3_00000006	2177	4297	263.94	91.31	98.15	118.94	PSENEW3_00000006
PSENEW3_00000007	1627.5	2978	423.01	193.09	192.85	226.59	PSENEW3_00000007	1538	2837	402.98	184.17	185.38	219.44	PSENEW3_00000007	1716.5	3183	452.13	186.63	188.52	225.81	PSENEW3_00000007	1855.5	3419	485.65	188.92	189.37	227.94	PSENEW3_00000007	1739	3209	455.82	204.12	204.82	243.4	PSENEW3_00000007	1746	3240	460.23	190.41	191.88	234.13	PSENEW3_00000007	1942	3638	516.76	188.37	192.16	232.87	PSENEW3_00000007
PSENEW3_00000008	839.83	1677.5	183.13	76.58	83.49	98.1	PSENEW3_00000008	833.5	1662.5	181.5	76.71	83.49	98.83	PSENEW3_00000008	908	1811.5	197.76	75.87	82.46	98.77	PSENEW3_00000008	1458	2892.5	315.78	114.09	123.13	148.21	PSENEW3_00000008	1203.5	2397	261.68	108.57	117.58	139.73	PSENEW3_00000008	1273.5	2535	276.75	106.74	115.38	140.79	PSENEW3_00000008	1057	2108	230.13	78.8	85.58	103.71	PSENEW3_00000008
PSENEW3_00000009	1013.83	1937.5	119.11	52.06	54.3	63.8	PSENEW3_00000009	1002.83	1913	117.6	51.97	54.1	64.04	PSENEW3_00000009	1123.83	2153	132.36	52.88	55.19	66.1	PSENEW3_00000009	1663.67	3178	195.37	73.31	76.18	91.7	PSENEW3_00000009	1385	2652.5	163.06	70.36	73.27	87.07	PSENEW3_00000009	1594	3057	187.93	75.23	78.35	95.61	PSENEW3_00000009	1215.83	2331.5	143.33	51.04	53.3	64.59	PSENEW3_00000009
PSENEW3_00000010	5711.5	11138	118.86	50.91	54.19	63.67	PSENEW3_00000010	5759.33	11222.5	119.76	51.81	55.09	65.21	PSENEW3_00000010	6308.67	12356.5	131.86	51.53	54.98	65.86	PSENEW3_00000010	7109.17	13890.5	148.23	54.38	57.8	69.57	PSENEW3_00000010	6341.83	12435.5	132.71	55.93	59.63	70.86	PSENEW3_00000010	6540.5	12818	136.79	53.59	57.03	69.59	PSENEW3_00000010	8794.33	17135.5	182.86	64.09	68	82.41	PSENEW3_00000010
PSENEW3_00000011	1858.5	3447.5	186.96	84.18	85.23	100.15	PSENEW3_00000011	1764	3261	176.84	80.65	81.35	96.3	PSENEW3_00000011	2082	3856.5	209.14	86.42	87.2	104.45	PSENEW3_00000011	1793	3338.5	181.05	69.7	70.59	84.97	PSENEW3_00000011	1581	2950.5	160.01	70.85	71.9	85.44	PSENEW3_00000011	1596	2933	159.06	66.45	66.31	80.92	PSENEW3_00000011	2322	4315.5	234.03	85.99	87.03	105.46	PSENEW3_00000011
PSENEW3_00000012	282.5	535.5	46.48	20.48	21.19	24.9	PSENEW3_00000012	229	436	37.85	16.76	17.41	20.61	PSENEW3_00000012	274.5	526.5	45.7	18.24	19.06	22.83	PSENEW3_00000012	273.5	519.5	45.1	17.02	17.58	21.17	PSENEW3_00000012	220	409.5	35.55	15.78	15.97	18.98	PSENEW3_00000012	215	409	35.5	14.33	14.8	18.06	PSENEW3_00000012	446	849.5	73.74	26.44	27.42	33.23	PSENEW3_00000012
PSENEW3_00000013	3113	6143	145.25	61.48	66.22	77.8	PSENEW3_00000013	3212.5	6342	149.95	64.03	68.98	81.65	PSENEW3_00000013	3551.5	7013	165.82	64.28	69.14	82.82	PSENEW3_00000013	3556.83	7029.5	166.21	60.28	64.81	78.01	PSENEW3_00000013	3023.5	5987	141.56	59.07	63.61	75.59	PSENEW3_00000013	3184.5	6294.5	148.83	57.81	62.05	75.71	PSENEW3_00000013	4433.5	8754.5	206.99	71.58	76.97	93.28	PSENEW3_00000013
PSENEW3_00000014	1084	2152	149.44	62.87	68.13	80.05	PSENEW3_00000014	1126	2230	154.86	65.92	71.24	84.33	PSENEW3_00000014	1234.5	2458	170.69	65.62	71.17	85.25	PSENEW3_00000014	1664	3289.5	228.44	82.83	89.07	107.22	PSENEW3_00000014	1453	2894	200.97	83.38	90.31	107.31	PSENEW3_00000014	1534	3046.5	211.56	81.79	88.21	107.63	PSENEW3_00000014	1498.5	2974.5	206.56	71.06	76.81	93.09	PSENEW3_00000014
PSENEW3_00000015	253	487.5	15.73	6.82	7.17	8.42	PSENEW3_00000015	257.5	489	15.77	7	7.26	8.59	PSENEW3_00000015	362.5	690	22.26	8.95	9.28	11.12	PSENEW3_00000015	405	775	25	9.36	9.75	11.73	PSENEW3_00000015	297.5	570.5	18.4	7.93	8.27	9.83	PSENEW3_00000015	359.5	686	22.13	8.9	9.23	11.26	PSENEW3_00000015	344.5	662.5	21.37	7.59	7.95	9.63	PSENEW3_00000015
PSENEW3_00000016	575	946.5	148.51	75.35	67.71	79.55	PSENEW3_00000016	511	840	131.8	67.59	60.63	71.77	PSENEW3_00000016	542	879	137.92	65.09	57.51	68.88	PSENEW3_00000016	498.5	822	128.97	56.06	50.29	60.53	PSENEW3_00000016	428.5	707.5	111.01	55.56	49.88	59.28	PSENEW3_00000016	511	830	130.23	61.56	54.3	66.25	PSENEW3_00000016	593	977.5	153.37	63.54	57.03	69.12	PSENEW3_00000016
PSENEW3_00000017	405.5	781	14.8	6.42	6.75	7.93	PSENEW3_00000017	352.5	676	12.81	5.63	5.89	6.98	PSENEW3_00000017	407	787	14.92	5.9	6.22	7.45	PSENEW3_00000017	463.5	884	16.76	6.3	6.53	7.86	PSENEW3_00000017	344.5	664	12.59	5.4	5.66	6.72	PSENEW3_00000017	475.5	922	17.48	6.92	7.29	8.89	PSENEW3_00000017	696	1342	25.44	9.01	9.46	11.46	PSENEW3_00000017
PSENEW3_00000018	1929.5	3237.5	204.22	101.66	93.1	109.39	PSENEW3_00000018	1791.5	3019.5	190.46	95.27	87.62	103.71	PSENEW3_00000018	2012.5	3375.5	212.92	97.17	88.78	106.34	PSENEW3_00000018	2811.5	4711	297.16	127.12	115.87	139.47	PSENEW3_00000018	2192	3713	234.21	114.26	105.24	125.06	PSENEW3_00000018	2292.5	3854	243.1	111.02	101.36	123.67	PSENEW3_00000018	2648	4448	280.57	114.06	104.33	126.44	PSENEW3_00000018
PSENEW3_00000019	107.5	215.5	7.29	3.04	3.32	3.91	PSENEW3_00000019	132	261.5	8.85	3.76	4.07	4.82	PSENEW3_00000019	156	310.5	10.5	4.04	4.38	5.25	PSENEW3_00000019	89	180	6.09	2.16	2.37	2.86	PSENEW3_00000019	75.5	153	5.18	2.11	2.33	2.76	PSENEW3_00000019	67.5	136	4.6	1.75	1.92	2.34	PSENEW3_00000019	86	173	5.85	1.99	2.18	2.64	PSENEW3_00000019
PSENEW3_00000020	1053.5	2035	57.03	24.66	26	30.55	PSENEW3_00000020	1087.5	2116	59.3	25.69	27.28	32.29	PSENEW3_00000020	1249	2424	67.94	26.79	28.33	33.93	PSENEW3_00000020	1424	2758	77.3	28.61	30.14	36.28	PSENEW3_00000020	1218.5	2376	66.59	28.22	29.92	35.56	PSENEW3_00000020	1411.5	2735	76.65	30.37	31.96	39	PSENEW3_00000020	1450.5	2814	78.87	27.76	29.33	35.54	PSENEW3_00000020
PSENEW3_00000021	245.5	459	9.69	4.33	4.42	5.19	PSENEW3_00000021	262.5	491.5	10.38	4.67	4.77	5.65	PSENEW3_00000021	342	630	13.3	5.53	5.55	6.64	PSENEW3_00000021	309	581.5	12.28	4.68	4.79	5.76	PSENEW3_00000021	221.5	427	9.02	3.86	4.05	4.81	PSENEW3_00000021	310	584	12.33	5.03	5.14	6.27	PSENEW3_00000021	532.5	1001	21.14	7.68	7.86	9.52	PSENEW3_00000021
PSENEW3_00000022	1657	3197.5	127.02	54.98	57.91	68.04	PSENEW3_00000022	1677	3197	127	56.16	58.42	69.15	PSENEW3_00000022	1860	3567	141.7	56.56	59.08	70.77	PSENEW3_00000022	1654	3209	127.48	47.1	49.71	59.83	PSENEW3_00000022	1363.5	2646.5	105.13	44.76	47.24	56.14	PSENEW3_00000022	1514	2924	116.15	46.18	48.43	59.09	PSENEW3_00000022	1697	3296.5	130.95	46.03	48.7	59.01	PSENEW3_00000022
PSENEW3_00000023	92	177.5	5.62	2.43	2.56	3.01	PSENEW3_00000023	87.5	164.5	5.21	2.33	2.39	2.83	PSENEW3_00000023	82.5	161	5.09	2	2.12	2.54	PSENEW3_00000023	77.5	150.5	4.76	1.76	1.86	2.24	PSENEW3_00000023	55.5	105.5	3.34	1.45	1.5	1.78	PSENEW3_00000023	68.5	135	4.27	1.66	1.78	2.17	PSENEW3_00000023	110	212.5	6.72	2.38	2.5	3.03	PSENEW3_00000023
PSENEW3_00000024	741.5	1437.5	47.92	20.64	21.85	25.67	PSENEW3_00000024	724.5	1422	47.4	20.36	21.8	25.81	PSENEW3_00000024	844	1645.5	54.85	21.53	22.87	27.39	PSENEW3_00000024	1053	2040	68	25.16	26.51	31.92	PSENEW3_00000024	885	1722	57.4	24.38	25.79	30.65	PSENEW3_00000024	1120	2174	72.47	28.66	30.21	36.87	PSENEW3_00000024	1636	3199	106.63	37.24	39.65	48.05	PSENEW3_00000024
PSENEW3_00000025	80.5	159.5	5.23	2.2	2.38	2.8	PSENEW3_00000025	73.5	149	4.89	2.03	2.25	2.66	PSENEW3_00000025	95.5	189.5	6.21	2.4	2.59	3.1	PSENEW3_00000025	94	187	6.13	2.21	2.39	2.88	PSENEW3_00000025	80.5	163	5.35	2.18	2.4	2.85	PSENEW3_00000025	93.5	187	6.13	2.35	2.56	3.12	PSENEW3_00000025	141.5	279	9.15	3.17	3.4	4.12	PSENEW3_00000025
PSENEW3_00000026	1454.5	2864	56.13	23.81	25.59	30.07	PSENEW3_00000026	1386.5	2715	53.21	22.91	24.48	28.97	PSENEW3_00000026	1533	3009.5	58.98	23	24.59	29.46	PSENEW3_00000026	1062	2071	40.59	14.92	15.83	19.05	PSENEW3_00000026	881	1731	33.92	14.27	15.24	18.11	PSENEW3_00000026	1175	2290.5	44.89	17.68	18.72	22.84	PSENEW3_00000026	1865	3658.5	71.7	24.96	26.66	32.31	PSENEW3_00000026
PSENEW3_00000027	169	307	22.66	10.42	10.33	12.14	PSENEW3_00000027	179.5	337	24.88	11.17	11.44	13.55	PSENEW3_00000027	202	371.5	27.42	11.41	11.43	13.7	PSENEW3_00000027	281	508	37.5	14.87	14.62	17.6	PSENEW3_00000027	250.5	469	34.62	15.28	15.56	18.49	PSENEW3_00000027	220.5	410.5	30.3	12.5	12.63	15.42	PSENEW3_00000027	202.5	377.5	27.87	10.21	10.36	12.56	PSENEW3_00000027
PSENEW3_00000028	11	20	0.19	0.09	0.09	0.1	PSENEW3_00000028	10	18	0.17	0.08	0.08	0.09	PSENEW3_00000028	8	15	0.14	0.06	0.06	0.07	PSENEW3_00000028	30	57	0.54	0.2	0.21	0.25	PSENEW3_00000028	21	38	0.36	0.17	0.16	0.19	PSENEW3_00000028	21	39	0.37	0.15	0.15	0.19	PSENEW3_00000028	17	32	0.3	0.11	0.11	0.14	PSENEW3_00000028
PSENEW3_00000029	1315.5	2605.5	106.03	44.71	48.34	56.8	PSENEW3_00000029	1172	2322.5	94.51	40.21	43.48	51.47	PSENEW3_00000029	1338	2654	108	41.68	45.03	53.94	PSENEW3_00000029	1133.5	2246	91.4	33.06	35.64	42.9	PSENEW3_00000029	1055.5	2098	85.38	35.49	38.36	45.59	PSENEW3_00000029	1083.5	2153.5	87.64	33.85	36.54	44.58	PSENEW3_00000029	1496	2965	120.66	41.57	44.87	54.37	PSENEW3_00000029
PSENEW3_00000030	368	716.5	67.09	28.78	30.59	35.94	PSENEW3_00000030	424	818.5	76.64	33.47	35.26	41.73	PSENEW3_00000030	487	953	89.23	34.9	37.21	44.57	PSENEW3_00000030	538.5	1051	98.41	36.14	38.37	46.19	PSENEW3_00000030	514	995	93.16	39.77	41.86	49.75	PSENEW3_00000030	426	823.5	77.11	30.62	32.15	39.23	PSENEW3_00000030	391.5	770	72.1	25.03	26.81	32.49	PSENEW3_00000030
PSENEW3_00000031	1197.5	2270	114.19	50.31	52.06	61.17	PSENEW3_00000031	1321	2487	125.1	56.02	57.55	68.12	PSENEW3_00000031	1391.5	2642	132.9	53.58	55.41	66.37	PSENEW3_00000031	1534	2888	145.27	55.31	56.64	68.18	PSENEW3_00000031	1312.5	2494	125.45	54.56	56.37	66.99	PSENEW3_00000031	1455	2752	138.43	56.19	57.72	70.42	PSENEW3_00000031	1737.5	3302	166.1	59.68	61.77	74.85	PSENEW3_00000031
PSENEW3_00000032	10	19	3.8	1.67	1.73	2.04	PSENEW3_00000032	13.5	26	5.2	2.28	2.39	2.83	PSENEW3_00000032	19	36	7.2	2.91	3	3.6	PSENEW3_00000032	5.5	11	2.2	0.79	0.86	1.03	PSENEW3_00000032	1	2	0.4	0.17	0.18	0.21	PSENEW3_00000032	4	8	1.6	0.61	0.67	0.81	PSENEW3_00000032	10.5	20	4	1.43	1.49	1.8	PSENEW3_00000032
PSENEW3_00000033	49	89	15.31	7.04	6.98	8.2	PSENEW3_00000033	40	72	12.39	5.8	5.7	6.74	PSENEW3_00000033	34	62	10.67	4.48	4.45	5.33	PSENEW3_00000033	48	81	13.93	5.92	5.43	6.54	PSENEW3_00000033	42	66	11.35	5.97	5.1	6.06	PSENEW3_00000033	33	56	9.63	4.36	4.02	4.9	PSENEW3_00000033	67	112	19.27	7.87	7.16	8.68	PSENEW3_00000033
PSENEW3_00000034	1167	2246	39.1	16.97	17.83	20.95	PSENEW3_00000034	1166.5	2226	38.75	17.12	17.83	21.1	PSENEW3_00000034	1412.5	2715	47.27	18.82	19.71	23.61	PSENEW3_00000034	1855	3573	62.2	23.15	24.25	29.2	PSENEW3_00000034	1550	2988	52.02	22.3	23.37	27.78	PSENEW3_00000034	1688	3224	56.13	22.56	23.4	28.55	PSENEW3_00000034	1701.5	3264	56.82	20.23	21.13	25.61	PSENEW3_00000034
PSENEW3_00000035	369.5	679	11.14	5.06	5.08	5.97	PSENEW3_00000035	372	666	10.93	5.15	5.03	5.95	PSENEW3_00000035	483	882	14.47	6.07	6.03	7.23	PSENEW3_00000035	361	660	10.83	4.25	4.22	5.08	PSENEW3_00000035	309.5	559	9.17	4.2	4.12	4.9	PSENEW3_00000035	382	709	11.63	4.81	4.85	5.92	PSENEW3_00000035	474.5	882	14.47	5.32	5.38	6.52	PSENEW3_00000035
PSENEW3_00000036	321	602	82.69	36.83	37.7	44.3	PSENEW3_00000036	335.5	630	86.54	38.85	39.81	47.12	PSENEW3_00000036	366	677	92.99	38.48	38.78	46.45	PSENEW3_00000036	421.5	784	107.69	41.5	41.99	50.55	PSENEW3_00000036	372	696	95.6	42.23	42.96	51.05	PSENEW3_00000036	409	758	104.12	43.13	43.41	52.97	PSENEW3_00000036	424	783	107.55	39.77	40	48.47	PSENEW3_00000036
PSENEW3_00000037	127	251	24.32	10.28	11.09	13.03	PSENEW3_00000037	99.5	192.5	18.65	8.13	8.58	10.16	PSENEW3_00000037	150.5	289.5	28.05	11.16	11.7	14.01	PSENEW3_00000037	168.5	329	31.88	11.7	12.43	14.96	PSENEW3_00000037	133	258.5	25.05	10.65	11.26	13.38	PSENEW3_00000037	164.5	314.5	30.47	12.24	12.71	15.5	PSENEW3_00000037	140	278	26.94	9.26	10.02	12.14	PSENEW3_00000037
PSENEW3_00000038	298.5	577	44.25	19.12	20.17	23.7	PSENEW3_00000038	270.5	527.5	40.45	17.49	18.61	22.03	PSENEW3_00000038	327	630.5	48.35	19.19	20.16	24.15	PSENEW3_00000038	355.5	689	52.84	19.54	20.6	24.8	PSENEW3_00000038	313	616.5	47.28	19.83	21.24	25.25	PSENEW3_00000038	311.5	612.5	46.97	18.34	19.58	23.9	PSENEW3_00000038	242	470	36.04	12.67	13.4	16.24	PSENEW3_00000038
PSENEW3_00000039	2513.33	4996.5	123.31	51.81	56.22	66.05	PSENEW3_00000039	2539	5027	124.06	52.82	57.07	67.56	PSENEW3_00000039	2973	5888	145.31	56.16	60.59	72.57	PSENEW3_00000039	3367.5	6660.5	164.38	59.57	64.09	77.15	PSENEW3_00000039	2919.5	5815.5	143.52	59.54	64.49	76.64	PSENEW3_00000039	3215.5	6387.5	157.64	60.93	65.72	80.19	PSENEW3_00000039	2495.5	4957.5	122.35	42.05	45.5	55.13	PSENEW3_00000039
PSENEW3_00000040	797	1557.5	89.58	38.29	40.84	47.99	PSENEW3_00000040	825.5	1625	93.46	40.03	42.99	50.89	PSENEW3_00000040	775	1529	87.94	34.12	36.67	43.92	PSENEW3_00000040	845	1656.5	95.27	34.84	37.15	44.72	PSENEW3_00000040	802	1579.5	90.85	38.12	40.82	48.51	PSENEW3_00000040	833	1637.5	94.18	36.78	39.27	47.91	PSENEW3_00000040	1022.5	2019.5	116.15	40.16	43.19	52.34	PSENEW3_00000040
PSENEW3_00000041	823.5	1649	38.93	16.24	17.75	20.85	PSENEW3_00000041	825	1651.5	38.99	16.42	17.93	21.23	PSENEW3_00000041	956	1921.5	45.36	17.27	18.91	22.66	PSENEW3_00000041	835	1662	39.24	14.13	15.3	18.42	PSENEW3_00000041	681	1363	32.18	13.28	14.46	17.18	PSENEW3_00000041	688.5	1370.5	32.35	12.48	13.49	16.46	PSENEW3_00000041	1113.5	2223.5	52.49	17.95	19.52	23.65	PSENEW3_00000041
PSENEW3_00000042	1416.5	2650	97.67	43.6	44.53	52.32	PSENEW3_00000042	1405	2613.5	96.32	43.65	44.31	52.45	PSENEW3_00000042	1717.5	3214.5	118.47	48.45	49.4	59.17	PSENEW3_00000042	643	1181	43.53	16.99	16.97	20.43	PSENEW3_00000042	603.5	1124	41.43	18.38	18.61	22.12	PSENEW3_00000042	571.5	1072.5	39.53	16.17	16.48	20.11	PSENEW3_00000042	1175.5	2178.5	80.29	29.58	29.86	36.18	PSENEW3_00000042
PSENEW3_00000043	409.5	819	37.78	15.78	17.22	20.24	PSENEW3_00000043	396	787.5	36.32	15.4	16.71	19.78	PSENEW3_00000043	456	906.5	41.81	16.1	17.43	20.88	PSENEW3_00000043	216.5	433.5	20	7.16	7.8	9.38	PSENEW3_00000043	174.5	350.5	16.17	6.65	7.26	8.63	PSENEW3_00000043	219.5	433	19.97	7.77	8.33	10.16	PSENEW3_00000043	314	626	28.87	9.89	10.74	13.01	PSENEW3_00000043
PSENEW3_00000044	2641.5	5101	89.3	38.62	40.71	47.84	PSENEW3_00000044	2552.5	4930.5	86.32	37.67	39.71	47	PSENEW3_00000044	2960.5	5720.5	100.15	39.67	41.76	50.02	PSENEW3_00000044	2550	4876.5	85.37	32	33.29	40.07	PSENEW3_00000044	2212	4237.5	74.19	32	33.33	39.61	PSENEW3_00000044	2593.5	4919	86.12	34.86	35.9	43.81	PSENEW3_00000044	3246.5	6290	110.12	38.81	40.95	49.62	PSENEW3_00000044
PSENEW3_00000045	2339.83	4631	270.5	114.15	123.32	144.9	PSENEW3_00000045	2179	4326	252.69	107.3	116.24	137.6	PSENEW3_00000045	2421.5	4797	280.2	108.26	116.83	139.94	PSENEW3_00000045	3685.83	7294	426.05	154.32	166.13	199.97	PSENEW3_00000045	3169	6294	367.64	152.96	165.2	196.31	PSENEW3_00000045	3724	7382	431.19	167.01	179.78	219.36	PSENEW3_00000045	5389.5	10691	624.47	214.97	232.22	281.41	PSENEW3_00000045
PSENEW3_00000046	447	840	47.4	21.07	21.61	25.39	PSENEW3_00000046	441.5	838	47.29	21	21.75	25.75	PSENEW3_00000046	447.5	861	48.59	19.33	20.26	24.27	PSENEW3_00000046	517	973	54.91	20.91	21.41	25.77	PSENEW3_00000046	406	779	43.96	18.93	19.75	23.47	PSENEW3_00000046	431	818	46.16	18.67	19.25	23.48	PSENEW3_00000046	674	1284	72.46	25.97	26.95	32.65	PSENEW3_00000046
PSENEW3_00000047	412	805	17.75	7.59	8.09	9.51	PSENEW3_00000047	470	905	19.96	8.74	9.18	10.87	PSENEW3_00000047	491	933	20.57	8.29	8.58	10.28	PSENEW3_00000047	662	1283	28.29	10.46	11.03	13.28	PSENEW3_00000047	483	943	20.8	8.8	9.34	11.1	PSENEW3_00000047	619.5	1203	26.53	10.49	11.06	13.5	PSENEW3_00000047	678	1315	29	10.21	10.78	13.07	PSENEW3_00000047
PSENEW3_00000048	846.5	1579	86.69	38.82	39.52	46.44	PSENEW3_00000048	969.5	1822	100.04	44.87	46.02	54.47	PSENEW3_00000048	1068.5	2013	110.52	44.9	46.08	55.2	PSENEW3_00000048	728.5	1368	75.11	28.67	29.29	35.25	PSENEW3_00000048	657	1245	68.36	29.81	30.72	36.5	PSENEW3_00000048	487.5	915	50.24	20.55	20.95	25.56	PSENEW3_00000048	1236	2333	128.09	46.34	47.63	57.72	PSENEW3_00000048
PSENEW3_00000049	81	163	26.29	10.91	11.99	14.08	PSENEW3_00000049	84	170.5	27.5	11.42	12.65	14.97	PSENEW3_00000049	82	166.5	26.85	10.12	11.2	13.41	PSENEW3_00000049	148.5	298	48.06	17.17	18.74	22.56	PSENEW3_00000049	138	278	44.84	18.39	20.15	23.94	PSENEW3_00000049	87	175	28.23	10.77	11.77	14.36	PSENEW3_00000049	113	227.5	36.69	12.45	13.64	16.54	PSENEW3_00000049
PSENEW3_00000050	377.5	728	40.35	17.48	18.4	21.62	PSENEW3_00000050	404	765.5	42.43	18.88	19.52	23.11	PSENEW3_00000050	469	902.5	50.03	19.9	20.86	24.99	PSENEW3_00000050	478.5	910	50.44	19.01	19.67	23.68	PSENEW3_00000050	379.5	734	40.69	17.38	18.28	21.73	PSENEW3_00000050	427.5	828	45.9	18.19	19.14	23.35	PSENEW3_00000050	531	1036.5	57.46	20.1	21.37	25.89	PSENEW3_00000050
PSENEW3_00000051	528	1008	23.73	10.38	10.82	12.71	PSENEW3_00000051	601.5	1145	26.95	11.94	12.4	14.68	PSENEW3_00000051	734.5	1393	32.79	13.23	13.67	16.38	PSENEW3_00000051	610.5	1163	27.38	10.3	10.68	12.85	PSENEW3_00000051	481.5	913	21.49	9.37	9.66	11.48	PSENEW3_00000051	661.5	1263	29.73	11.96	12.4	15.13	PSENEW3_00000051	878	1682	39.6	14.11	14.72	17.84	PSENEW3_00000051
PSENEW3_00000052	150.5	293.5	5.17	2.22	2.36	2.77	PSENEW3_00000052	171.5	330	5.82	2.55	2.68	3.17	PSENEW3_00000052	169	327	5.77	2.28	2.4	2.88	PSENEW3_00000052	184	352	6.21	2.33	2.42	2.91	PSENEW3_00000052	153	294	5.18	2.23	2.33	2.77	PSENEW3_00000052	182	349	6.15	2.46	2.57	3.13	PSENEW3_00000052	515	976.5	17.22	6.2	6.4	7.76	PSENEW3_00000052
PSENEW3_00000053	991	1968.5	45.76	19.24	20.86	24.51	PSENEW3_00000053	1018.5	2018	46.92	19.96	21.58	25.55	PSENEW3_00000053	1158	2304	53.56	20.61	22.33	26.75	PSENEW3_00000053	990.5	1970	45.8	16.51	17.86	21.5	PSENEW3_00000053	795	1579	36.71	15.27	16.5	19.6	PSENEW3_00000053	908.5	1803	41.92	16.22	17.48	21.32	PSENEW3_00000053	1176	2332.5	54.23	18.67	20.17	24.44	PSENEW3_00000053
PSENEW3_00000054	6886.5	12632	1015.43	462.36	462.94	543.94	PSENEW3_00000054	7519	13782	1107.88	509.54	509.65	603.27	PSENEW3_00000054	8272.5	15229	1224.2	509	510.45	611.41	PSENEW3_00000054	7939.5	14608	1174.28	457.47	457.88	551.15	PSENEW3_00000054	6242.5	11455	920.82	414.67	413.76	491.7	PSENEW3_00000054	7366	13491	1084.49	454.61	452.15	551.71	PSENEW3_00000054	8273.5	15255	1226.29	454.15	456.01	552.61	PSENEW3_00000054
PSENEW3_00000055	595.5	1142	62.47	27.21	28.48	33.46	PSENEW3_00000055	511.5	983	53.77	23.59	24.74	29.28	PSENEW3_00000055	680.5	1311	71.72	28.49	29.9	35.82	PSENEW3_00000055	807.5	1541	84.3	31.66	32.87	39.57	PSENEW3_00000055	673.5	1290	70.57	30.45	31.71	37.68	PSENEW3_00000055	1124	2155	117.89	47.21	49.15	59.97	PSENEW3_00000055	275.5	523	28.61	10.29	10.64	12.89	PSENEW3_00000055
PSENEW3_00000056	2476	4892	131.08	55.41	59.76	70.22	PSENEW3_00000056	2584	5087	136.31	58.37	62.7	74.22	PSENEW3_00000056	2731.5	5373	143.97	56.02	60.03	71.9	PSENEW3_00000056	2496	4906	131.46	47.94	51.26	61.7	PSENEW3_00000056	1917	3766	100.91	42.45	45.34	53.88	PSENEW3_00000056	2515	4955	132.77	51.74	55.36	67.54	PSENEW3_00000056	1997	3922	105.09	36.54	39.08	47.36	PSENEW3_00000056
PSENEW3_00000057	6977.5	12343	1766.65	834.13	805.42	946.34	PSENEW3_00000057	7083.5	12556	1797.14	854.71	826.72	978.59	PSENEW3_00000057	6766.5	11976	1714.12	741.31	714.73	856.1	PSENEW3_00000057	4582	8075	1155.77	470.09	450.66	542.47	PSENEW3_00000057	4513.33	7969	1140.6	533.81	512.52	609.06	PSENEW3_00000057	3654	6509	931.63	401.54	388.42	473.95	PSENEW3_00000057	10481.8	18589	2660.64	1024.46	989.39	1198.99	PSENEW3_00000057
PSENEW3_00000058	174.5	344	36.29	15.37	16.54	19.44	PSENEW3_00000058	165	321.5	33.91	14.67	15.6	18.47	PSENEW3_00000058	185	368	38.82	14.94	16.19	19.39	PSENEW3_00000058	128.5	252	26.58	9.72	10.37	12.48	PSENEW3_00000058	97	192	20.25	8.46	9.1	10.81	PSENEW3_00000058	110	220	23.21	8.91	9.68	11.81	PSENEW3_00000058	323.5	642	67.72	23.3	25.18	30.52	PSENEW3_00000058
PSENEW3_00000059	243	481.5	48.73	20.54	22.22	26.11	PSENEW3_00000059	266	523	52.94	22.7	24.35	28.82	PSENEW3_00000059	257	512.5	51.87	19.91	21.63	25.91	PSENEW3_00000059	124.5	245	24.8	9.03	9.67	11.64	PSENEW3_00000059	102.5	201.5	20.39	8.57	9.16	10.89	PSENEW3_00000059	108.5	215.5	21.81	8.43	9.09	11.1	PSENEW3_00000059	312	617.5	62.5	21.56	23.24	28.16	PSENEW3_00000059
PSENEW3_00000060	937.5	1857.5	49.07	20.69	22.37	26.29	PSENEW3_00000060	967.5	1910.5	50.47	21.55	23.22	27.48	PSENEW3_00000060	1058	2092.5	55.28	21.39	23.05	27.61	PSENEW3_00000060	611	1205	31.83	11.57	12.41	14.94	PSENEW3_00000060	468.5	928.5	24.53	10.23	11.02	13.1	PSENEW3_00000060	570.5	1132.5	29.92	11.57	12.47	15.22	PSENEW3_00000060	1093.5	2165.5	57.21	19.73	21.27	25.78	PSENEW3_00000060
PSENEW3_00000061	2160.83	3937	71.25	32.66	32.48	38.17	PSENEW3_00000061	2174	3934.5	71.21	33.17	32.76	38.77	PSENEW3_00000061	2422	4404	79.71	33.55	33.23	39.81	PSENEW3_00000061	2389.83	4324.5	78.27	31	30.52	36.73	PSENEW3_00000061	1982.67	3622	65.55	29.65	29.46	35	PSENEW3_00000061	2191.17	3979	72.01	30.45	30.02	36.64	PSENEW3_00000061	2965	5431	98.29	36.64	36.55	44.29	PSENEW3_00000061
PSENEW3_00000062	1286.33	2546	123.19	51.99	56.16	65.99	PSENEW3_00000062	1267	2517.5	121.81	51.68	56.04	66.33	PSENEW3_00000062	1418.5	2811	136.02	52.54	56.71	67.93	PSENEW3_00000062	1466.83	2897.5	140.2	50.87	54.67	65.8	PSENEW3_00000062	1214.67	2429	117.53	48.57	52.81	62.76	PSENEW3_00000062	1295.67	2568	124.26	48.13	51.81	63.21	PSENEW3_00000062	1946	3848	186.19	64.3	69.24	83.91	PSENEW3_00000062
PSENEW3_00000063	692.5	1305	55.86	24.76	25.47	29.92	PSENEW3_00000063	799.5	1508	64.55	28.85	29.7	35.15	PSENEW3_00000063	854.5	1607	68.79	28	28.68	34.36	PSENEW3_00000063	818.5	1526	65.33	25.12	25.47	30.66	PSENEW3_00000063	721.5	1368	58.56	25.52	26.31	31.27	PSENEW3_00000063	672	1257	53.81	22.09	22.43	27.37	PSENEW3_00000063	602.5	1138	48.72	17.61	18.12	21.95	PSENEW3_00000063
PSENEW3_00000064	3.5	7	1.36	0.57	0.62	0.73	PSENEW3_00000064	3	5	0.97	0.49	0.45	0.53	PSENEW3_00000064	6	12	2.33	0.89	0.97	1.16	PSENEW3_00000064	8.5	14	2.71	1.18	1.06	1.27	PSENEW3_00000064	8.5	16	3.1	1.36	1.39	1.66	PSENEW3_00000064	15	23	4.46	2.23	1.86	2.27	PSENEW3_00000064	5.5	11	2.13	0.73	0.79	0.96	PSENEW3_00000064
PSENEW3_00000065	20.5	39	2.82	1.24	1.28	1.51	PSENEW3_00000065	21	42	3.03	1.28	1.4	1.65	PSENEW3_00000065	37	74	5.35	2.05	2.23	2.67	PSENEW3_00000065	70.5	137	9.9	3.65	3.86	4.65	PSENEW3_00000065	67	134	9.68	4	4.35	5.17	PSENEW3_00000065	69	136	9.83	3.83	4.1	5	PSENEW3_00000065	19.5	37	2.67	0.96	0.99	1.2	PSENEW3_00000065
PSENEW3_00000066	1242	2120	132.39	64.78	60.36	70.92	PSENEW3_00000066	1175	2032	126.89	61.86	58.37	69.1	PSENEW3_00000066	1468.5	2507	156.56	70.19	65.28	78.19	PSENEW3_00000066	1187	2028	126.64	53.13	49.38	59.44	PSENEW3_00000066	1122	1941	121.21	57.9	54.47	64.72	PSENEW3_00000066	1197.5	2039	127.33	57.41	53.09	64.78	PSENEW3_00000066	1386	2372	148.13	59.1	55.08	66.75	PSENEW3_00000066
PSENEW3_00000067	1902	3403	276.82	129.22	126.2	148.28	PSENEW3_00000067	1856	3317	269.82	127.28	124.12	146.93	PSENEW3_00000067	1922	3442	279.99	119.67	116.75	139.84	PSENEW3_00000067	1413.5	2556	207.92	82.42	81.07	97.59	PSENEW3_00000067	1209	2184	177.66	81.27	79.83	94.87	PSENEW3_00000067	1354	2416	196.53	84.56	81.94	99.98	PSENEW3_00000067	2004	3569	290.32	111.32	107.96	130.83	PSENEW3_00000067
PSENEW3_00000068	2802.5	5182.5	71.59	32.34	32.64	38.35	PSENEW3_00000068	2548.5	4729.5	65.34	29.68	30.06	35.58	PSENEW3_00000068	3016	5610.5	77.51	31.89	32.32	38.71	PSENEW3_00000068	2675.5	4832.5	66.76	26.49	26.03	31.33	PSENEW3_00000068	2107	3837	53.01	24.05	23.82	28.3	PSENEW3_00000068	2909.5	5356.5	74	30.86	30.85	37.65	PSENEW3_00000068	7370.33	13938	192.55	69.53	71.6	86.77	PSENEW3_00000068
PSENEW3_00000069	1528	2928.5	120.68	52.59	55.02	64.64	PSENEW3_00000069	1476	2834.5	116.81	51.28	53.73	63.6	PSENEW3_00000069	1629	3123.5	128.72	51.38	53.67	64.29	PSENEW3_00000069	1342	2579.5	106.3	39.64	41.45	49.89	PSENEW3_00000069	1197.5	2301	94.82	40.78	42.61	50.63	PSENEW3_00000069	1292	2485.5	102.42	40.88	42.7	52.11	PSENEW3_00000069	1736	3325	137.02	48.85	50.95	61.75	PSENEW3_00000069
PSENEW3_00000070	464.5	909.5	14.74	6.29	6.72	7.89	PSENEW3_00000070	417.5	822	13.32	5.7	6.13	7.25	PSENEW3_00000070	523.5	1025	16.61	6.49	6.92	8.29	PSENEW3_00000070	675	1333	21.6	7.84	8.42	10.14	PSENEW3_00000070	587.5	1150.5	18.64	7.87	8.38	9.95	PSENEW3_00000070	733	1437	23.28	9.12	9.71	11.84	PSENEW3_00000070	625.5	1232.5	19.97	6.92	7.43	9	PSENEW3_00000070
PSENEW3_00000071	310	590.5	66.2	29.03	30.18	35.46	PSENEW3_00000071	322	620	69.51	30.43	31.97	37.85	PSENEW3_00000071	364.5	697	78.14	31.28	32.58	39.03	PSENEW3_00000071	265.5	499	55.94	21.33	21.81	26.26	PSENEW3_00000071	255	488.5	54.76	23.62	24.61	29.24	PSENEW3_00000071	258	498	55.83	22.21	23.28	28.4	PSENEW3_00000071	334	647.5	72.59	25.57	26.99	32.71	PSENEW3_00000071
PSENEW3_00000072	719	1424	62.79	26.48	28.62	33.63	PSENEW3_00000072	807.5	1596	70.37	30.02	32.37	38.32	PSENEW3_00000072	897	1773	78.17	30.27	32.6	39.04	PSENEW3_00000072	974.5	1924	84.83	30.8	33.08	39.82	PSENEW3_00000072	834.5	1651	72.8	30.41	32.71	38.87	PSENEW3_00000072	1044.5	2063	90.96	35.36	37.92	46.27	PSENEW3_00000072	808.5	1608	70.9	24.34	26.36	31.95	PSENEW3_00000072
PSENEW3_00000073	1614	3031	269.66	119.93	122.94	144.45	PSENEW3_00000073	1696.5	3199	284.61	127.24	130.93	154.98	PSENEW3_00000073	1920	3601	320.37	130.75	133.58	160.01	PSENEW3_00000073	2040.5	3834	341.1	130.13	133	160.1	PSENEW3_00000073	1693	3189	283.72	124.47	127.49	151.5	PSENEW3_00000073	1947	3641	323.93	132.99	135.06	164.79	PSENEW3_00000073	1900.5	3567	317.35	115.46	118.01	143.01	PSENEW3_00000073
PSENEW3_00000074	3471	6700	235.36	101.84	107.3	126.08	PSENEW3_00000074	3323	6382	224.19	98.41	103.13	122.08	PSENEW3_00000074	4119	7947	279.17	110.75	116.4	139.43	PSENEW3_00000074	8590.5	16535	580.85	216.31	226.49	272.63	PSENEW3_00000074	7073	13682	480.63	205.32	215.97	256.65	PSENEW3_00000074	8525	16453	577.97	229.92	240.97	294.03	PSENEW3_00000074	3385	6524	229.18	81.2	85.22	103.28	PSENEW3_00000074
PSENEW3_00000075	626	1021	153.77	78.74	70.1	82.37	PSENEW3_00000075	579	937	141.11	73.51	64.92	76.84	PSENEW3_00000075	679	1127	169.73	78.27	70.77	84.77	PSENEW3_00000075	772.5	1219	183.58	83.39	71.58	86.17	PSENEW3_00000075	655	1042	156.93	81.51	70.51	83.8	PSENEW3_00000075	659	1037	156.17	76.2	65.11	79.45	PSENEW3_00000075	714	1173	176.66	73.43	65.69	79.61	PSENEW3_00000075
PSENEW3_00000076	3221	5323	618	312.34	281.75	331.04	PSENEW3_00000076	3348	5607	650.97	327.68	299.46	354.47	PSENEW3_00000076	3529	5922	687.54	313.61	286.68	343.38	PSENEW3_00000076	5053.5	8433	979.06	420.55	381.76	459.53	PSENEW3_00000076	4358.5	7349	853.21	418.15	383.38	455.6	PSENEW3_00000076	4399.5	7381	856.93	392.16	357.28	435.94	PSENEW3_00000076	3537.5	5864	680.8	280.45	253.17	306.8	PSENEW3_00000076
PSENEW3_00000077	58.5	115.5	32.44	13.72	14.79	17.38	PSENEW3_00000077	46.5	89.5	25.14	11.01	11.57	13.69	PSENEW3_00000077	47	90.5	25.42	10.11	10.6	12.7	PSENEW3_00000077	22.5	41	11.52	4.53	4.49	5.41	PSENEW3_00000077	19	38	10.67	4.41	4.8	5.7	PSENEW3_00000077	19	36	10.11	4.1	4.22	5.14	PSENEW3_00000077	59	116.5	32.72	11.32	12.17	14.75	PSENEW3_00000077
PSENEW3_00000078	1600.5	3143.5	265.5	112.9	121.04	142.22	PSENEW3_00000078	1604.5	3137.5	264.99	114.24	121.9	144.3	PSENEW3_00000078	1712.5	3349.5	282.9	110.71	117.96	141.29	PSENEW3_00000078	1825.5	3571	301.6	110.52	117.6	141.56	PSENEW3_00000078	1572.5	3088	260.81	109.75	117.19	139.27	PSENEW3_00000078	1789	3501	295.69	116.01	123.28	150.43	PSENEW3_00000078	2107	4150.5	350.55	121.52	130.36	157.97	PSENEW3_00000078
PSENEW3_00000079	2720.5	5071	217.33	97.38	99.08	116.42	PSENEW3_00000079	2682.5	4983	213.56	96.92	98.24	116.29	PSENEW3_00000079	3339	6197	265.59	109.53	110.74	132.64	PSENEW3_00000079	4099.5	7647	327.73	125.93	127.79	153.82	PSENEW3_00000079	3238.5	6051	259.33	114.69	116.53	138.48	PSENEW3_00000079	3999.5	7459	319.67	131.6	133.28	162.63	PSENEW3_00000079	4668	8740	374.57	136.61	139.29	168.8	PSENEW3_00000079
PSENEW3_00000080	1412	2793	251.17	106.06	114.51	134.54	PSENEW3_00000080	1423	2813	252.97	107.88	116.37	137.75	PSENEW3_00000080	1480.5	2918	262.41	101.91	109.42	131.06	PSENEW3_00000080	1850	3653	328.51	119.25	128.09	154.19	PSENEW3_00000080	1609	3187	286.6	119.57	128.78	153.04	PSENEW3_00000080	1728	3409	306.56	119.31	127.81	155.96	PSENEW3_00000080	1886.5	3734	335.79	115.85	124.87	151.32	PSENEW3_00000080
PSENEW3_00000081	1042	1892	83.96	38.62	38.28	44.98	PSENEW3_00000081	1091	1972	87.51	40.82	40.26	47.65	PSENEW3_00000081	1280	2315	102.74	43.48	42.84	51.31	PSENEW3_00000081	885.5	1608	71.36	28.17	27.83	33.49	PSENEW3_00000081	777	1397	62	28.49	27.86	33.11	PSENEW3_00000081	842	1524	67.63	28.69	28.2	34.41	PSENEW3_00000081	1846.5	3380	150	55.96	55.78	67.6	PSENEW3_00000081
PSENEW3_00000082	229.5	448	14.15	6.06	6.45	7.58	PSENEW3_00000082	233.5	452	14.28	6.22	6.57	7.78	PSENEW3_00000082	312.5	609	19.24	7.56	8.02	9.61	PSENEW3_00000082	251.5	490	15.48	5.7	6.04	7.27	PSENEW3_00000082	169.5	327	10.33	4.43	4.64	5.52	PSENEW3_00000082	189	369.5	11.67	4.58	4.87	5.94	PSENEW3_00000082	292.5	569.5	17.99	6.31	6.69	8.11	PSENEW3_00000082
PSENEW3_00000083	763.5	1493	62.31	26.62	28.41	33.38	PSENEW3_00000083	854	1647	68.74	30.05	31.62	37.43	PSENEW3_00000083	825.5	1609	67.15	26.37	28	33.54	PSENEW3_00000083	917.5	1768	73.79	27.45	28.77	34.63	PSENEW3_00000083	746.5	1453	60.64	25.75	27.25	32.38	PSENEW3_00000083	797	1538.5	64.21	25.54	26.77	32.67	PSENEW3_00000083	722.5	1404.5	58.62	20.59	21.8	26.42	PSENEW3_00000083
PSENEW3_00000084	845.5	1624	118.02	51.32	53.81	63.22	PSENEW3_00000084	834	1598	116.13	51.1	53.42	63.24	PSENEW3_00000084	901	1725	125.36	50.12	52.27	62.61	PSENEW3_00000084	773.5	1462	106.25	40.29	41.43	49.87	PSENEW3_00000084	682.5	1302	94.62	40.99	42.52	50.53	PSENEW3_00000084	685	1291	93.82	38.22	39.12	47.73	PSENEW3_00000084	922.5	1764	128.2	45.78	47.67	57.77	PSENEW3_00000084
PSENEW3_00000085	486.5	970	129.68	54.32	59.12	69.47	PSENEW3_00000085	564	1121	149.87	63.57	68.94	81.61	PSENEW3_00000085	600	1189	158.96	61.4	66.28	79.39	PSENEW3_00000085	542.5	1074	143.58	51.99	55.99	67.39	PSENEW3_00000085	444	881	117.78	49.05	52.92	62.89	PSENEW3_00000085	527.5	1045	139.71	54.14	58.25	71.07	PSENEW3_00000085	689.5	1365	182.49	62.94	67.86	82.24	PSENEW3_00000085
PSENEW3_00000086	313.5	619	44.6	18.86	20.33	23.89	PSENEW3_00000086	342	677	48.78	20.77	22.44	26.56	PSENEW3_00000086	384	754	54.32	21.18	22.65	27.13	PSENEW3_00000086	141.5	280	20.17	7.31	7.87	9.47	PSENEW3_00000086	111	219	15.78	6.61	7.09	8.43	PSENEW3_00000086	125	246	17.72	6.91	7.39	9.02	PSENEW3_00000086	365	721	51.95	17.96	19.32	23.41	PSENEW3_00000086
PSENEW3_00000087	970	1797.5	101.59	45.79	46.32	54.42	PSENEW3_00000087	910	1705	96.36	43.36	44.33	52.47	PSENEW3_00000087	1132.5	2129	120.33	48.99	50.17	60.1	PSENEW3_00000087	842	1608	90.88	34.11	35.44	42.66	PSENEW3_00000087	750	1433.5	81.02	35.03	36.41	43.26	PSENEW3_00000087	872	1680	94.95	37.84	39.59	48.3	PSENEW3_00000087	1297.5	2437.5	137.76	50.08	51.23	62.08	PSENEW3_00000087
PSENEW3_00000088	864	1707.5	76.23	32.22	34.75	40.83	PSENEW3_00000088	963	1905	85.04	36.24	39.12	46.31	PSENEW3_00000088	1033.5	2041	91.12	35.32	37.99	45.51	PSENEW3_00000088	1227.5	2408	107.5	39.28	41.92	50.46	PSENEW3_00000088	952	1874.5	83.68	35.12	37.6	44.68	PSENEW3_00000088	1384	2735	122.1	47.44	50.91	62.11	PSENEW3_00000088	1179.5	2326.5	103.86	35.96	38.62	46.8	PSENEW3_00000088
PSENEW3_00000089	4950.5	9013	332.5	152.54	151.59	178.11	PSENEW3_00000089	5075.5	9202	339.47	157.85	156.16	184.85	PSENEW3_00000089	5628.5	10324	380.87	158.94	158.81	190.22	PSENEW3_00000089	10231.5	18675	688.94	270.55	268.64	323.36	PSENEW3_00000089	8858.5	16168	596.46	270.05	268.01	318.5	PSENEW3_00000089	9652	17523	646.45	273.38	269.52	328.87	PSENEW3_00000089	4986	9067	334.49	125.6	124.39	150.74	PSENEW3_00000089
PSENEW3_00000090	239	457	9.2	4.02	4.19	4.93	PSENEW3_00000090	234.5	458	9.22	3.98	4.24	5.02	PSENEW3_00000090	303	587	11.82	4.67	4.93	5.9	PSENEW3_00000090	609	1196	24.08	8.79	9.39	11.3	PSENEW3_00000090	413	803	16.17	6.87	7.26	8.63	PSENEW3_00000090	677	1318	26.54	10.47	11.06	13.5	PSENEW3_00000090	164	321	6.46	2.25	2.4	2.91	PSENEW3_00000090
PSENEW3_00000091	1	2	0.14	0.06	0.06	0.07	PSENEW3_00000091	5	8	0.55	0.29	0.25	0.3	PSENEW3_00000091	5	9	0.62	0.26	0.26	0.31	PSENEW3_00000091	2	4	0.27	0.1	0.11	0.13	PSENEW3_00000091	2	4	0.27	0.11	0.12	0.15	PSENEW3_00000091	1	2	0.14	0.05	0.06	0.07	PSENEW3_00000091	5	10	0.69	0.23	0.26	0.31	PSENEW3_00000091
PSENEW3_00000092	600.5	1086	58.77	27.14	26.79	31.48	PSENEW3_00000092	612	1130	61.15	27.92	28.13	33.3	PSENEW3_00000092	685.5	1235	66.83	28.39	27.87	33.38	PSENEW3_00000092	447	791	42.8	17.34	16.69	20.09	PSENEW3_00000092	419	746	40.37	18.74	18.14	21.56	PSENEW3_00000092	572	1024	55.41	23.76	23.1	28.19	PSENEW3_00000092	1404.5	2567	138.91	51.9	51.65	62.6	PSENEW3_00000092
PSENEW3_00000093	6690.5	12715.5	739.27	324.89	337.04	396.01	PSENEW3_00000093	7105.5	13437	781.22	348.26	359.38	425.4	PSENEW3_00000093	7888	14943	868.78	351.03	362.25	433.9	PSENEW3_00000093	9032.5	17092	993.72	376.42	387.47	466.41	PSENEW3_00000093	7106	13484	783.95	341.4	352.26	418.61	PSENEW3_00000093	9302.5	17601	1023.31	415.24	426.65	520.59	PSENEW3_00000093	5566	10590	615.7	220.97	228.95	277.46	PSENEW3_00000093
PSENEW3_00000094	2625	4922.5	292.31	130.19	133.26	156.58	PSENEW3_00000094	2647	4974	295.37	132.51	135.88	160.84	PSENEW3_00000094	2422	4513	267.99	110.09	111.74	133.85	PSENEW3_00000094	2233.5	4188	248.69	95.07	96.97	116.73	PSENEW3_00000094	2198.5	4121	244.71	107.88	109.96	130.67	PSENEW3_00000094	1700	3194	189.67	77.51	79.08	96.49	PSENEW3_00000094	2247	4226	250.95	91.11	93.32	113.09	PSENEW3_00000094
PSENEW3_00000095	199.5	394	54.42	23.01	24.81	29.15	PSENEW3_00000095	203	398	54.97	23.64	25.29	29.93	PSENEW3_00000095	203.5	401	55.39	21.51	23.09	27.66	PSENEW3_00000095	122	239	33.01	12.08	12.87	15.49	PSENEW3_00000095	120.5	235	32.46	13.75	14.58	17.33	PSENEW3_00000095	107	208	28.73	11.35	11.98	14.62	PSENEW3_00000095	262	519	71.69	24.71	26.66	32.3	PSENEW3_00000095
PSENEW3_00000096	851	1562	63.63	28.96	29.01	34.09	PSENEW3_00000096	938	1741	70.93	32.21	32.63	38.62	PSENEW3_00000096	1049.5	1949	79.4	32.73	33.11	39.66	PSENEW3_00000096	705	1308	53.29	20.59	20.78	25.01	PSENEW3_00000096	596	1112	45.3	20.06	20.36	24.19	PSENEW3_00000096	692.5	1276	51.98	21.66	21.67	26.45	PSENEW3_00000096	1434.5	2671	108.81	39.91	40.46	49.04	PSENEW3_00000096
PSENEW3_00000097	4918.5	9757	913.58	384.65	416.5	489.37	PSENEW3_00000097	5170	10192	954.31	408.09	439	519.65	PSENEW3_00000097	5732.5	11349	1062.64	410.84	443.08	530.72	PSENEW3_00000097	7237	14323.5	1341.15	485.71	522.95	629.47	PSENEW3_00000097	5997.5	11910	1115.17	464.05	501.09	595.48	PSENEW3_00000097	7002	13899	1301.4	503.36	542.59	662.06	PSENEW3_00000097	5375.5	10661	998.22	343.7	371.2	449.84	PSENEW3_00000097
PSENEW3_00000098	3879.5	7573	176.01	75.31	80.24	94.28	PSENEW3_00000098	3697	7216	167.71	72.44	77.15	91.32	PSENEW3_00000098	4112.5	8041	186.88	73.16	77.92	93.34	PSENEW3_00000098	5173.5	10089.5	234.49	86.19	91.43	110.06	PSENEW3_00000098	4459	8722	202.71	85.64	91.09	108.24	PSENEW3_00000098	4746.5	9240	214.75	84.7	89.54	109.25	PSENEW3_00000098	4654	9051	210.36	73.86	78.22	94.8	PSENEW3_00000098
PSENEW3_00000099	649	1231	95.28	41.96	43.44	51.04	PSENEW3_00000099	697.5	1326	102.63	45.51	47.21	55.89	PSENEW3_00000099	818.5	1565	121.13	48.49	50.51	60.5	PSENEW3_00000099	888	1692	130.96	49.27	51.06	61.47	PSENEW3_00000099	694	1332	103.1	44.39	46.33	55.05	PSENEW3_00000099	829.5	1592	123.22	49.29	51.37	62.69	PSENEW3_00000099	898.5	1721	133.2	47.49	49.53	60.03	PSENEW3_00000099
PSENEW3_00000100	794	1513	69.02	30.25	31.47	36.97	PSENEW3_00000100	820	1540	70.26	31.54	32.32	38.26	PSENEW3_00000100	916	1756	80.11	31.99	33.4	40.01	PSENEW3_00000100	936	1780	81.2	30.61	31.66	38.11	PSENEW3_00000100	732	1395	63.64	27.6	28.6	33.98	PSENEW3_00000100	937.5	1792	81.75	32.84	34.08	41.59	PSENEW3_00000100	1138.5	2161	98.59	35.47	36.66	44.43	PSENEW3_00000100
PSENEW3_00000101	5515.5	9322	968.35	478.54	441.47	518.72	PSENEW3_00000101	5580	9382	974.58	488.65	448.33	530.69	PSENEW3_00000101	6338.5	10786	1120.43	503.98	467.18	559.59	PSENEW3_00000101	4347.5	7395	768.18	323.71	299.53	360.55	PSENEW3_00000101	3985	6721	698.16	342.07	313.71	372.8	PSENEW3_00000101	4122	6978	724.86	328.75	302.21	368.76	PSENEW3_00000101	7508.5	12639	1312.92	532.61	488.22	591.65	PSENEW3_00000101
PSENEW3_00000102	1342.5	2665	130.64	54.97	59.56	69.98	PSENEW3_00000102	1395.5	2773	135.93	57.67	62.53	74.02	PSENEW3_00000102	1608.5	3188	156.27	60.35	65.16	78.05	PSENEW3_00000102	2414.5	4791	234.85	84.84	91.57	110.23	PSENEW3_00000102	1830.5	3641	178.48	74.15	80.2	95.3	PSENEW3_00000102	2331.5	4639	227.4	87.75	94.81	115.69	PSENEW3_00000102	1827.5	3635	178.19	61.17	66.26	80.3	PSENEW3_00000102
PSENEW3_00000103	267	504	25.28	11.19	11.53	13.54	PSENEW3_00000103	310	577	28.95	13.11	13.32	15.76	PSENEW3_00000103	343	640	32.11	13.17	13.39	16.04	PSENEW3_00000103	284	528	26.49	10.21	10.33	12.43	PSENEW3_00000103	201.5	379	19.01	8.35	8.54	10.15	PSENEW3_00000103	258	468	23.48	9.94	9.79	11.94	PSENEW3_00000103	463.5	868	43.55	15.88	16.19	19.62	PSENEW3_00000103
PSENEW3_00000104	2297.5	4528	307.61	130.36	140.24	164.78	PSENEW3_00000104	2415.5	4765	323.71	138.34	148.91	176.27	PSENEW3_00000104	2566	5053	343.27	133.43	143.13	171.44	PSENEW3_00000104	8173.5	16079	1092.32	398.01	425.92	512.68	PSENEW3_00000104	6682.5	13167	894.5	375.14	401.94	477.64	PSENEW3_00000104	7783	15352	1042.93	405.95	434.83	530.57	PSENEW3_00000104	6724	13256	900.54	311.92	334.88	405.82	PSENEW3_00000104
PSENEW3_00000105	1493	2286	347.77	189.71	158.55	186.29	PSENEW3_00000105	1617	2472	376.06	207.38	173	204.78	PSENEW3_00000105	1692	2610	397.06	197.02	165.56	198.31	PSENEW3_00000105	3666.5	5638	857.71	399.81	334.44	402.57	PSENEW3_00000105	3151	4864	739.96	396.12	332.49	395.12	PSENEW3_00000105	2989.5	4613	701.77	349.17	292.59	357.01	PSENEW3_00000105	3414.5	5238	796.86	354.71	296.32	359.1	PSENEW3_00000105
PSENEW3_00000106	1480	2850	116.74	50.63	53.22	62.53	PSENEW3_00000106	1700	3252	133.21	58.7	61.28	72.53	PSENEW3_00000106	1828	3527.5	144.49	57.31	60.25	72.16	PSENEW3_00000106	1907.83	3677.5	150.63	56.02	58.74	70.7	PSENEW3_00000106	1480.5	2847.5	116.64	50.11	52.41	62.28	PSENEW3_00000106	1754.5	3378	138.37	55.18	57.69	70.39	PSENEW3_00000106	1643.5	3163	129.56	45.97	48.18	58.39	PSENEW3_00000106
PSENEW3_00000107	459.5	860	65.68	29.31	29.94	35.18	PSENEW3_00000107	415.5	773	59.04	26.75	27.16	32.15	PSENEW3_00000107	421	778.5	59.46	24.61	24.79	29.7	PSENEW3_00000107	450.83	839.5	64.12	24.68	25	30.09	PSENEW3_00000107	349	651.5	49.76	22.03	22.36	26.57	PSENEW3_00000107	332.5	618	47.2	19.5	19.68	24.01	PSENEW3_00000107	444	823	62.86	23.16	23.37	28.33	PSENEW3_00000107
PSENEW3_00000108	218	434	19.87	8.34	9.06	10.64	PSENEW3_00000108	222	443	20.28	8.57	9.33	11.05	PSENEW3_00000108	268.5	533	24.4	9.41	10.18	12.19	PSENEW3_00000108	246	489	22.39	8.07	8.73	10.51	PSENEW3_00000108	231	458	20.97	8.74	9.42	11.2	PSENEW3_00000108	320	638	29.21	11.25	12.18	14.86	PSENEW3_00000108	324	641	29.35	10.13	10.91	13.23	PSENEW3_00000108
PSENEW3_00000109	1160	2204	119.01	52.31	54.26	63.75	PSENEW3_00000109	1137.5	2168	117.06	51.78	53.85	63.74	PSENEW3_00000109	1075	2046	110.48	44.43	46.06	55.18	PSENEW3_00000109	2447.5	4687	253.08	94.73	98.68	118.78	PSENEW3_00000109	2462	4711	254.37	109.85	114.3	135.83	PSENEW3_00000109	1747.5	3321	179.32	72.44	74.76	91.22	PSENEW3_00000109	1087.5	2068	111.66	40.1	41.52	50.32	PSENEW3_00000109
PSENEW3_00000110	5071	9721	263.01	114.6	119.91	140.89	PSENEW3_00000110	5088.83	9757	263.99	116.07	121.44	143.75	PSENEW3_00000110	5209.5	10023	271.19	107.89	113.07	135.44	PSENEW3_00000110	4553.5	8755	236.88	88.31	92.36	111.18	PSENEW3_00000110	4141	7975	215.77	92.58	96.96	115.22	PSENEW3_00000110	3930	7553	204.36	81.64	85.2	103.96	PSENEW3_00000110	5952	11431	309.28	109.97	115.01	139.37	PSENEW3_00000110
PSENEW3_00000111	227.5	422	24.77	11.15	11.29	13.27	PSENEW3_00000111	200	373	21.89	9.89	10.07	11.92	PSENEW3_00000111	222	412	24.18	9.97	10.08	12.08	PSENEW3_00000111	1004	1867	109.57	42.23	42.72	51.42	PSENEW3_00000111	874	1619	95.01	42.38	42.69	50.73	PSENEW3_00000111	826.5	1571	92.19	37.24	38.44	46.9	PSENEW3_00000111	356	658	38.62	14.27	14.36	17.4	PSENEW3_00000111
PSENEW3_00000112	6611.5	11338	1152.24	561.19	525.31	617.22	PSENEW3_00000112	6916.5	12067	1226.32	592.56	564.13	667.77	PSENEW3_00000112	7187	12560	1276.42	559.06	532.22	637.5	PSENEW3_00000112	11329.5	19613	1993.19	825.29	777.19	935.51	PSENEW3_00000112	9419.5	16413	1667.99	791.04	749.5	890.67	PSENEW3_00000112	9939.5	17268	1754.88	775.53	731.65	892.76	PSENEW3_00000112	5603.5	9847	1000.71	388.86	372.13	450.96	PSENEW3_00000112
PSENEW3_00000113	834	1623	25.75	11.05	11.74	13.79	PSENEW3_00000113	815.5	1570	24.91	10.91	11.46	13.56	PSENEW3_00000113	881.5	1704	27.04	10.71	11.27	13.5	PSENEW3_00000113	741.5	1441	22.86	8.43	8.91	10.73	PSENEW3_00000113	585.5	1151	18.26	7.68	8.21	9.75	PSENEW3_00000113	721	1396	22.15	8.78	9.23	11.27	PSENEW3_00000113	1115	2163	34.32	12.08	12.76	15.47	PSENEW3_00000113
PSENEW3_00000114	444	860	18.95	8.17	8.64	10.15	PSENEW3_00000114	531	1016	22.39	9.87	10.3	12.19	PSENEW3_00000114	602	1165	25.68	10.16	10.71	12.82	PSENEW3_00000114	433.5	844	18.6	6.85	7.25	8.73	PSENEW3_00000114	338.5	651	14.35	6.16	6.45	7.66	PSENEW3_00000114	493.5	964	21.25	8.35	8.86	10.81	PSENEW3_00000114	1932.5	3739	82.41	29.08	30.64	37.14	PSENEW3_00000114
PSENEW3_00000115	2138.5	4213	1053.25	446.53	480.18	564.19	PSENEW3_00000115	2188.5	4317	1079.25	461.24	496.48	587.68	PSENEW3_00000115	2376.5	4682	1170.5	454.76	488.06	584.59	PSENEW3_00000115	2209.5	4346	1086.5	395.94	423.65	509.95	PSENEW3_00000115	1980	3917	979.25	409.04	440.02	522.9	PSENEW3_00000115	2034	4011	1002.75	390.41	418.07	510.13	PSENEW3_00000115	2504.5	4939	1234.75	427.55	459.16	556.43	PSENEW3_00000115
PSENEW3_00000116	641	1121	136.71	65.29	62.33	73.23	PSENEW3_00000116	659.5	1174	143.17	67.8	65.86	77.96	PSENEW3_00000116	718.5	1263	154.02	67.07	64.22	76.93	PSENEW3_00000116	802.5	1418	172.93	70.15	67.43	81.16	PSENEW3_00000116	657.5	1170	142.68	66.26	64.11	76.19	PSENEW3_00000116	673	1162	141.71	63.01	59.08	72.09	PSENEW3_00000116	855.5	1531	186.71	71.24	69.43	84.14	PSENEW3_00000116
PSENEW3_00000117	0	0	0	0	0	0	PSENEW3_00000117	0	0	0	0	0	0	PSENEW3_00000117	0	0	0	0	0	0	PSENEW3_00000117	0	0	0	0	0	0	PSENEW3_00000117	1.5	3	0.23	0.09	0.1	0.12	PSENEW3_00000117	0	0	0	0	0	0	PSENEW3_00000117	1	2	0.15	0.05	0.06	0.07	PSENEW3_00000117
PSENEW3_00000118	218	391	35.2	16.39	16.05	18.86	PSENEW3_00000118	221	394	35.47	16.77	16.32	19.32	PSENEW3_00000118	196	353	31.78	13.51	13.25	15.87	PSENEW3_00000118	153	280	25.21	9.87	9.83	11.83	PSENEW3_00000118	147.5	265	23.86	10.97	10.72	12.74	PSENEW3_00000118	120	207	18.64	8.3	7.77	9.48	PSENEW3_00000118	82	147	13.24	5.04	4.92	5.96	PSENEW3_00000118
PSENEW3_00000119	133	241	37.97	17.5	17.31	20.34	PSENEW3_00000119	134.5	249	39.23	17.87	18.05	21.36	PSENEW3_00000119	131	234	36.87	15.8	15.37	18.41	PSENEW3_00000119	57	100	15.76	6.44	6.14	7.4	PSENEW3_00000119	49	89	14.02	6.38	6.3	7.49	PSENEW3_00000119	44	83	13.08	5.32	5.45	6.65	PSENEW3_00000119	100.5	175	27.57	10.81	10.25	12.43	PSENEW3_00000119
PSENEW3_00000120	1118.5	2223	70.89	29.79	32.32	37.97	PSENEW3_00000120	1079.5	2136	68.11	29.02	31.33	37.09	PSENEW3_00000120	1277	2538	80.93	31.17	33.75	40.42	PSENEW3_00000120	1290.5	2561	81.66	29.5	31.84	38.33	PSENEW3_00000120	1044	2076	66.2	27.51	29.75	35.35	PSENEW3_00000120	1326	2637	84.09	32.46	35.06	42.78	PSENEW3_00000120	1084	2149	68.53	23.6	25.48	30.88	PSENEW3_00000120
PSENEW3_00000121	686	1362	60.16	25.31	27.43	32.23	PSENEW3_00000121	730	1445	63.83	27.18	29.36	34.75	PSENEW3_00000121	785.5	1551	68.51	26.56	28.56	34.22	PSENEW3_00000121	575	1138	50.27	18.2	19.6	23.59	PSENEW3_00000121	474	936	41.34	17.3	18.58	22.08	PSENEW3_00000121	544	1081	47.75	18.45	19.91	24.29	PSENEW3_00000121	704	1402	61.93	21.23	23.03	27.91	PSENEW3_00000121
PSENEW3_00000122	519	885	51.61	25.28	23.53	27.65	PSENEW3_00000122	501.5	871	50.8	24.66	23.37	27.66	PSENEW3_00000122	528	892	52.02	23.57	21.69	25.98	PSENEW3_00000122	2013	3408	198.76	84.15	77.5	93.29	PSENEW3_00000122	1510	2559	149.24	72.77	67.06	79.69	PSENEW3_00000122	1421	2422	141.25	63.63	58.89	71.86	PSENEW3_00000122	1443.5	2425	141.43	57.49	52.59	63.73	PSENEW3_00000122
PSENEW3_00000123	342	678	40.65	17.13	18.53	21.77	PSENEW3_00000123	372.5	737	44.18	18.83	20.33	24.06	PSENEW3_00000123	436.5	863.5	51.77	20.03	21.59	25.86	PSENEW3_00000123	567.5	1122	67.27	24.39	26.23	31.57	PSENEW3_00000123	439.5	875.5	52.49	21.77	23.59	28.03	PSENEW3_00000123	563.5	1116	66.91	25.94	27.9	34.04	PSENEW3_00000123	508.5	1006.5	60.34	20.82	22.44	27.19	PSENEW3_00000123
PSENEW3_00000124	456.5	843	90.06	40.74	41.06	48.24	PSENEW3_00000124	400	734	78.42	36.03	36.07	42.7	PSENEW3_00000124	450.5	833.5	89.05	36.84	37.13	44.47	PSENEW3_00000124	559.5	1022	109.19	42.85	42.57	51.25	PSENEW3_00000124	493	901.5	96.31	43.52	43.28	51.43	PSENEW3_00000124	516	937	100.11	42.33	41.74	50.93	PSENEW3_00000124	763.5	1397.5	149.31	55.7	55.52	67.28	PSENEW3_00000124
PSENEW3_00000125	493.5	978.5	207.31	87.33	94.51	111.05	PSENEW3_00000125	468.5	925	195.97	83.68	90.15	106.71	PSENEW3_00000125	477	947.5	200.74	77.35	83.7	100.26	PSENEW3_00000125	702.5	1388.5	294.17	106.68	114.71	138.07	PSENEW3_00000125	596	1179.5	249.89	104.34	112.29	133.44	PSENEW3_00000125	615	1218.5	258.16	100.04	107.63	131.33	PSENEW3_00000125	738.5	1469	311.23	106.84	115.73	140.25	PSENEW3_00000125
PSENEW3_00000126	3750	6999.5	119.12	53.3	54.31	63.81	PSENEW3_00000126	3642	6810	115.9	52.25	53.31	63.11	PSENEW3_00000126	4050	7523.5	128.04	52.76	53.39	63.95	PSENEW3_00000126	4507	8434.5	143.54	54.98	55.97	67.37	PSENEW3_00000126	3939	7376.5	125.54	55.39	56.41	67.03	PSENEW3_00000126	4203	7890.5	134.28	54.92	55.99	68.31	PSENEW3_00000126	5168.5	9672	164.6	60.06	61.21	74.18	PSENEW3_00000126
PSENEW3_00000127	1001.5	1840	82.05	37.3	37.4	43.95	PSENEW3_00000127	875	1591	70.94	32.89	32.63	38.63	PSENEW3_00000127	989	1832	81.69	33.75	34.06	40.8	PSENEW3_00000127	1330.5	2356	105.05	42.52	40.96	49.31	PSENEW3_00000127	1273	2283	101.8	46.91	45.74	54.36	PSENEW3_00000127	1464.5	2619	116.78	50.14	48.69	59.41	PSENEW3_00000127	1305	2381	106.17	39.74	39.48	47.84	PSENEW3_00000127
PSENEW3_00000128	1462.5	2863	88.51	37.76	40.35	47.41	PSENEW3_00000128	1473.5	2883	89.13	38.4	41	48.53	PSENEW3_00000128	1587.5	3105	95.99	37.57	40.02	47.94	PSENEW3_00000128	1465.5	2862	88.48	32.47	34.5	41.53	PSENEW3_00000128	1187.5	2319	71.69	30.34	32.21	38.28	PSENEW3_00000128	1468	2873	88.82	34.84	37.03	45.18	PSENEW3_00000128	1970.5	3851	119.05	41.6	44.27	53.65	PSENEW3_00000128
PSENEW3_00000129	997.5	1570	235.5	124.97	107.36	126.15	PSENEW3_00000129	1051	1705	255.75	132.9	117.65	139.26	PSENEW3_00000129	1065.5	1668	250.2	122.33	104.32	124.96	PSENEW3_00000129	704	1121	168.15	75.69	65.57	78.92	PSENEW3_00000129	642	1018	152.7	79.58	68.61	81.54	PSENEW3_00000129	459.5	737	110.55	52.92	46.09	56.24	PSENEW3_00000129	1575	2518	377.7	161.32	140.45	170.21	PSENEW3_00000129
PSENEW3_00000130	4724.33	9259	233.34	99.44	106.38	124.99	PSENEW3_00000130	4714.5	9204	231.96	100.16	106.7	126.31	PSENEW3_00000130	5275.5	10318	260.03	101.76	108.42	129.87	PSENEW3_00000130	6505	12720	320.56	117.51	125	150.46	PSENEW3_00000130	5202.5	10199	257.03	108.34	115.49	137.25	PSENEW3_00000130	6787	13305	335.31	131.32	139.8	170.58	PSENEW3_00000130	4615	9045	227.95	79.42	84.77	102.72	PSENEW3_00000130
PSENEW3_00000131	903	1623	143.37	66.63	65.36	76.8	PSENEW3_00000131	923	1662	146.82	68.74	67.54	79.95	PSENEW3_00000131	1072	1932	170.67	72.49	71.16	85.24	PSENEW3_00000131	1249	2228	196.82	79.09	76.74	92.38	PSENEW3_00000131	1088.5	1932	170.67	79.46	76.69	91.13	PSENEW3_00000131	1200.5	2123	187.54	81.42	78.19	95.41	PSENEW3_00000131	1183.5	2145	189.49	71.39	70.46	85.39	PSENEW3_00000131
PSENEW3_00000132	1891	3145	273.95	137.58	124.9	146.75	PSENEW3_00000132	1965.5	3264	284.32	144.34	130.79	154.82	PSENEW3_00000132	1902	3180	277	126.82	115.5	138.35	PSENEW3_00000132	2810.5	4728	411.85	175.48	160.59	193.3	PSENEW3_00000132	2356	3940	343.21	169.59	154.22	183.26	PSENEW3_00000132	2558.5	4270	371.95	171.11	155.08	189.22	PSENEW3_00000132	2346	3906	340.24	139.55	126.52	153.33	PSENEW3_00000132
PSENEW3_00000133	3698.5	7139	122.27	52.91	55.74	65.5	PSENEW3_00000133	3778.5	7266	124.45	54.56	57.25	67.76	PSENEW3_00000133	4185	8042	137.74	54.86	57.43	68.79	PSENEW3_00000133	4501	8662	148.36	55.26	57.85	69.63	PSENEW3_00000133	3791	7319	125.35	53.65	56.33	66.94	PSENEW3_00000133	4531.5	8720	149.35	59.59	62.27	75.98	PSENEW3_00000133	4335.5	8435	144.47	50.71	53.72	65.1	PSENEW3_00000133
PSENEW3_00000134	1080	2070	33.27	14.5	15.17	17.82	PSENEW3_00000134	999.5	1917	30.81	13.54	14.17	16.78	PSENEW3_00000134	1196.5	2296	36.91	14.72	15.39	18.43	PSENEW3_00000134	1137.5	2157	34.67	13.11	13.52	16.27	PSENEW3_00000134	880	1674	26.91	11.69	12.09	14.37	PSENEW3_00000134	1025.5	1958	31.47	12.66	13.12	16.01	PSENEW3_00000134	1444	2764	44.43	15.85	16.52	20.02	PSENEW3_00000134
PSENEW3_00000135	955	1555	268.1	137.52	122.23	143.61	PSENEW3_00000135	1004.5	1663	286.72	146	131.9	156.13	PSENEW3_00000135	1123.5	1884	324.83	148.27	135.44	162.23	PSENEW3_00000135	1370	2228	384.14	169.31	149.78	180.3	PSENEW3_00000135	1148.5	1917	330.52	163.63	148.52	176.49	PSENEW3_00000135	1109.5	1822	314.14	146.87	130.97	159.81	PSENEW3_00000135	844	1384	238.62	99.37	88.73	107.53	PSENEW3_00000135
PSENEW3_00000136	153.5	297	13.97	6.03	6.37	7.49	PSENEW3_00000136	136	257	12.09	5.39	5.56	6.58	PSENEW3_00000136	167	323	15.2	6.01	6.34	7.59	PSENEW3_00000136	229.5	436	20.51	7.74	8	9.63	PSENEW3_00000136	182	352	16.56	7.08	7.44	8.84	PSENEW3_00000136	229	433	20.37	8.27	8.49	10.36	PSENEW3_00000136	237	452	21.27	7.61	7.91	9.58	PSENEW3_00000136
PSENEW3_00000137	639	1149	117.89	54.76	53.74	63.15	PSENEW3_00000137	670.83	1189	121.99	58.02	56.12	66.43	PSENEW3_00000137	625	1106	113.47	49.08	47.31	56.67	PSENEW3_00000137	581.5	1019	104.55	42.76	40.77	49.07	PSENEW3_00000137	517	917	94.08	43.83	42.28	50.24	PSENEW3_00000137	515	929	95.31	40.57	39.74	48.49	PSENEW3_00000137	1274.5	2268	232.69	89.29	86.53	104.86	PSENEW3_00000137
PSENEW3_00000138	156.5	300	19.08	8.32	8.7	10.22	PSENEW3_00000138	162.5	315	20.04	8.71	9.22	10.91	PSENEW3_00000138	209.5	401	25.51	10.2	10.64	12.74	PSENEW3_00000138	208	402.5	25.6	9.48	9.98	12.02	PSENEW3_00000138	150	281.5	17.91	7.89	8.05	9.56	PSENEW3_00000138	173.5	336.5	21.41	8.47	8.92	10.89	PSENEW3_00000138	262.5	514	32.7	11.4	12.16	14.73	PSENEW3_00000138
PSENEW3_00000139	1020.5	1995	60.24	25.74	27.46	32.27	PSENEW3_00000139	1090.33	2132.5	64.39	27.75	29.62	35.06	PSENEW3_00000139	1197.5	2336	70.53	27.68	29.41	35.23	PSENEW3_00000139	1371.5	2657.5	80.24	29.68	31.29	37.66	PSENEW3_00000139	1067.33	2086	62.98	26.63	28.3	33.63	PSENEW3_00000139	1348	2642	79.77	31.25	33.26	40.58	PSENEW3_00000139	1473.5	2880.5	86.97	30.38	32.34	39.19	PSENEW3_00000139
PSENEW3_00000140	709.5	1312	90.86	41.04	41.42	48.67	PSENEW3_00000140	726	1350.5	93.52	42.38	43.02	50.93	PSENEW3_00000140	821	1533	106.16	43.52	44.27	53.02	PSENEW3_00000140	976.5	1860	128.81	48.47	50.23	60.46	PSENEW3_00000140	824.33	1561.5	108.14	47.17	48.59	57.74	PSENEW3_00000140	1017	1902.5	131.75	54.07	54.93	67.03	PSENEW3_00000140	1526	2853.5	197.61	72.16	73.48	89.05	PSENEW3_00000140
PSENEW3_00000141	929	1787	72.84	31.63	33.21	39.02	PSENEW3_00000141	916.5	1764	71.9	31.49	33.08	39.15	PSENEW3_00000141	1081.5	2068	84.29	33.74	35.15	42.1	PSENEW3_00000141	859.5	1646	67.09	25.11	26.16	31.49	PSENEW3_00000141	746	1445	58.9	25.13	26.47	31.45	PSENEW3_00000141	757	1453	59.23	23.69	24.69	30.13	PSENEW3_00000141	1809.5	3529	143.85	50.37	53.49	64.82	PSENEW3_00000141
PSENEW3_00000142	7983.5	10959	1748.78	1064.05	797.27	936.76	PSENEW3_00000142	8144.5	11209	1788.67	1095.64	822.82	973.98	PSENEW3_00000142	8687.5	12054	1923.51	1061.11	802.03	960.68	PSENEW3_00000142	9628.5	13350	2130.32	1101.32	830.66	999.87	PSENEW3_00000142	7963	10936	1745.11	1050.03	784.15	931.85	PSENEW3_00000142	8631	11817	1885.69	1057.43	786.19	959.3	PSENEW3_00000142	11382	15669	2500.37	1240.25	929.79	1126.77	PSENEW3_00000142
PSENEW3_00000143	1954.5	3861	192.28	81.3	87.66	103	PSENEW3_00000143	2040	4018	200.1	85.65	92.05	108.96	PSENEW3_00000143	2229	4407	219.47	84.97	91.51	109.61	PSENEW3_00000143	3119.5	6172	307.37	111.36	119.85	144.27	PSENEW3_00000143	2686	5310	264.44	110.54	118.83	141.21	PSENEW3_00000143	2757.5	5471	272.46	105.43	113.6	138.61	PSENEW3_00000143	2638.5	5208	259.36	89.73	96.45	116.88	PSENEW3_00000143
PSENEW3_00000144	1327.5	2413	170.57	78.38	77.76	91.37	PSENEW3_00000144	1320.5	2432	171.91	78.69	79.08	93.61	PSENEW3_00000144	1524.5	2777	196.3	82.49	81.85	98.04	PSENEW3_00000144	1745	3175	224.43	88.42	87.51	105.34	PSENEW3_00000144	1447.5	2634	186.19	84.55	83.66	99.42	PSENEW3_00000144	1671.5	3036	214.61	90.72	89.48	109.18	PSENEW3_00000144	1835.5	3344	236.38	88.6	87.9	106.52	PSENEW3_00000144
PSENEW3_00000145	13210.5	20692	1834.4	978.17	836.31	982.63	PSENEW3_00000145	13133.5	20575	1824.02	981.55	839.09	993.23	PSENEW3_00000145	13539.5	21226	1881.74	918.75	784.62	939.81	PSENEW3_00000145	13287	20826	1846.28	844.33	719.91	866.55	PSENEW3_00000145	13065.5	20478	1815.43	957.15	815.75	969.4	PSENEW3_00000145	11810.5	18481	1638.39	803.87	683.09	833.49	PSENEW3_00000145	14885.5	23233	2059.66	901.12	765.91	928.17	PSENEW3_00000145
PSENEW3_00000146	25	49	1.92	0.82	0.88	1.03	PSENEW3_00000146	18	34	1.33	0.6	0.61	0.73	PSENEW3_00000146	25.5	47	1.84	0.77	0.77	0.92	PSENEW3_00000146	62.5	122	4.79	1.76	1.87	2.25	PSENEW3_00000146	58.5	114	4.47	1.9	2.01	2.39	PSENEW3_00000146	44	83	3.26	1.33	1.36	1.66	PSENEW3_00000146	23.5	46	1.81	0.63	0.67	0.81	PSENEW3_00000146
PSENEW3_00000147	761.5	1518.5	67.23	28.16	30.65	36.01	PSENEW3_00000147	774	1542	68.27	28.89	31.41	37.18	PSENEW3_00000147	721	1436.5	63.6	24.43	26.52	31.76	PSENEW3_00000147	1086.5	2160.5	95.65	34.48	37.3	44.9	PSENEW3_00000147	920	1840.5	81.49	33.66	36.62	43.51	PSENEW3_00000147	928	1856	82.17	31.54	34.26	41.8	PSENEW3_00000147	639	1285	56.89	19.32	21.16	25.64	PSENEW3_00000147
PSENEW3_00000148	448.5	857.5	43.93	19.19	20.03	23.53	PSENEW3_00000148	491	928	47.54	21.21	21.87	25.89	PSENEW3_00000148	549.5	1054.5	54.02	21.55	22.53	26.98	PSENEW3_00000148	718	1368.5	70.11	26.37	27.34	32.91	PSENEW3_00000148	678	1295.5	66.37	28.7	29.82	35.44	PSENEW3_00000148	695	1322	67.73	27.34	28.24	34.45	PSENEW3_00000148	594	1140	58.4	20.78	21.72	26.32	PSENEW3_00000148
PSENEW3_00000149	1240.5	2222	424.05	197.73	193.32	227.15	PSENEW3_00000149	1228.5	2178	415.65	197.64	191.21	226.33	PSENEW3_00000149	1345	2424	462.6	196.47	192.89	231.04	PSENEW3_00000149	1254	2255	430.34	171.54	167.8	201.98	PSENEW3_00000149	1184.5	2127	405.92	186.8	182.4	216.75	PSENEW3_00000149	1210.5	2161	412.4	177.36	171.94	209.8	PSENEW3_00000149	1536.5	2772	529.01	200.23	196.72	238.39	PSENEW3_00000149
PSENEW3_00000150	1076	1884	155.27	74.07	70.79	83.18	PSENEW3_00000150	1038	1843	151.9	72.12	69.87	82.71	PSENEW3_00000150	1156.5	2040	168.13	72.96	70.1	83.97	PSENEW3_00000150	1433	2542	209.51	84.66	81.69	98.33	PSENEW3_00000150	1311	2314	190.71	89.29	85.7	101.84	PSENEW3_00000150	1407	2484	204.73	89.03	85.36	104.15	PSENEW3_00000150	1255	2219	182.88	70.63	68.01	82.42	PSENEW3_00000150
PSENEW3_00000151	977	1830	174.62	77.86	79.61	93.54	PSENEW3_00000151	1005.5	1896	180.92	80.88	83.22	98.51	PSENEW3_00000151	1084	2047	195.32	79.17	81.44	97.55	PSENEW3_00000151	1562	2922	278.82	106.83	108.72	130.86	PSENEW3_00000151	1306.5	2448	233.59	103.02	104.96	124.73	PSENEW3_00000151	1502.5	2816	268.7	110.07	112.03	136.7	PSENEW3_00000151	1261	2371	226.24	82.16	84.13	101.95	PSENEW3_00000151
PSENEW3_00000152	2057.5	4061.5	216.96	91.8	98.91	116.22	PSENEW3_00000152	2170.5	4279	228.58	97.75	105.15	124.47	PSENEW3_00000152	2541.5	5006.5	267.44	103.92	111.51	133.57	PSENEW3_00000152	2277	4479.5	239.29	87.19	93.3	112.31	PSENEW3_00000152	1942.5	3835	204.86	85.75	92.05	109.39	PSENEW3_00000152	2311.5	4556.5	243.4	94.8	101.48	123.83	PSENEW3_00000152	2664.5	5262.5	281.12	97.19	104.54	126.68	PSENEW3_00000152
PSENEW3_00000153	149.5	312.5	69.14	27.63	31.52	37.03	PSENEW3_00000153	147	301	66.59	27.42	30.63	36.26	PSENEW3_00000153	131	277.5	61.39	22.18	25.6	30.66	PSENEW3_00000153	122.5	252.5	55.86	19.43	21.78	26.22	PSENEW3_00000153	113.5	234	51.77	20.75	23.26	27.64	PSENEW3_00000153	85.5	181.5	40.15	14.52	16.74	20.43	PSENEW3_00000153	162.5	334.5	74	24.55	27.52	33.35	PSENEW3_00000153
PSENEW3_00000154	207.5	367.5	33.25	15.68	15.16	17.81	PSENEW3_00000154	177	325	29.4	13.5	13.53	16.01	PSENEW3_00000154	213	387	35.01	14.75	14.6	17.49	PSENEW3_00000154	65	121	10.95	4.22	4.27	5.14	PSENEW3_00000154	56	101	9.14	4.19	4.11	4.88	PSENEW3_00000154	35	67	6.06	2.43	2.53	3.08	PSENEW3_00000154	75	133	12.03	4.63	4.47	5.42	PSENEW3_00000154
PSENEW3_00000155	1166.5	2294.5	166.75	70.81	76.02	89.32	PSENEW3_00000155	1148.5	2239	162.72	70.36	74.85	88.6	PSENEW3_00000155	1303	2552	185.47	72.48	77.33	92.63	PSENEW3_00000155	1424.5	2792	202.91	74.21	79.12	95.23	PSENEW3_00000155	1396.5	2752	200	83.87	89.87	106.8	PSENEW3_00000155	1560	3057	222.17	87.04	92.63	113.02	PSENEW3_00000155	1344.5	2639	191.79	66.72	71.32	86.43	PSENEW3_00000155
PSENEW3_00000156	330	602.5	33.72	15.43	15.37	18.06	PSENEW3_00000156	311	577	32.29	14.67	14.86	17.59	PSENEW3_00000156	364.5	665.5	37.25	15.62	15.53	18.6	PSENEW3_00000156	335	629	35.21	13.44	13.73	16.52	PSENEW3_00000156	233.5	436	24.4	10.8	10.97	13.03	PSENEW3_00000156	305	566.5	31.71	13.11	13.22	16.13	PSENEW3_00000156	395	739.5	41.39	15.1	15.39	18.65	PSENEW3_00000156
PSENEW3_00000157	829.5	1649.5	67.27	28.26	30.67	36.04	PSENEW3_00000157	869	1724	70.31	29.88	32.34	38.29	PSENEW3_00000157	924	1837.5	74.94	28.84	31.25	37.43	PSENEW3_00000157	834	1650	67.29	24.38	26.24	31.58	PSENEW3_00000157	726.5	1445	58.93	24.48	26.48	31.47	PSENEW3_00000157	762	1519.5	61.97	23.86	25.84	31.53	PSENEW3_00000157	887	1761.5	71.84	24.7	26.71	32.37	PSENEW3_00000157
PSENEW3_00000158	188.5	379.5	28.75	11.93	13.11	15.4	PSENEW3_00000158	164	328.5	24.89	10.47	11.45	13.55	PSENEW3_00000158	162	325.5	24.66	9.39	10.28	12.32	PSENEW3_00000158	92	184	13.94	5	5.44	6.54	PSENEW3_00000158	91.5	183	13.86	5.73	6.23	7.4	PSENEW3_00000158	95	188.5	14.28	5.53	5.95	7.26	PSENEW3_00000158	154	303.5	22.99	7.97	8.55	10.36	PSENEW3_00000158
PSENEW3_00000159	1279	2524.5	170.57	72.18	77.77	91.37	PSENEW3_00000159	1390.5	2743.5	185.37	79.2	85.27	100.94	PSENEW3_00000159	1451.5	2863.5	193.48	75.07	80.67	96.63	PSENEW3_00000159	673.5	1331	89.93	32.62	35.07	42.21	PSENEW3_00000159	534.5	1063	71.82	29.84	32.27	38.35	PSENEW3_00000159	619.5	1221.5	82.53	32.14	34.41	41.99	PSENEW3_00000159	1232	2443.5	165.1	56.84	61.4	74.4	PSENEW3_00000159
PSENEW3_00000160	19286	37106	6820.96	2961.07	3109.69	3653.77	PSENEW3_00000160	18658	35810	6582.72	2891.4	3028.18	3584.48	PSENEW3_00000160	19568.5	37630	6917.28	2753.36	2884.25	3454.76	PSENEW3_00000160	21107	40398	7426.1	2781.12	2895.61	3485.46	PSENEW3_00000160	19301	37081	6816.36	2931.87	3062.88	3639.78	PSENEW3_00000160	18979	36547	6718.2	2678.57	2800.99	3417.73	PSENEW3_00000160	17000.5	32706	6012.13	2133.98	2235.69	2709.31	PSENEW3_00000160
PSENEW3_00000161	98.5	193	8.07	3.44	3.68	4.32	PSENEW3_00000161	120.5	232	9.7	4.25	4.46	5.28	PSENEW3_00000161	103.5	200	8.36	3.31	3.49	4.18	PSENEW3_00000161	123.5	237	9.91	3.7	3.86	4.65	PSENEW3_00000161	107.5	204	8.53	3.71	3.83	4.55	PSENEW3_00000161	87	167	6.98	2.79	2.91	3.55	PSENEW3_00000161	111	211	8.82	3.17	3.28	3.98	PSENEW3_00000161
PSENEW3_00000162	985.5	1710	75.44	36.31	34.39	40.41	PSENEW3_00000162	950	1634	72.09	35.33	33.16	39.25	PSENEW3_00000162	1161	2009	88.63	39.21	36.96	44.27	PSENEW3_00000162	754.83	1322.5	58.35	23.87	22.75	27.38	PSENEW3_00000162	694.5	1217.5	53.71	25.32	24.14	28.68	PSENEW3_00000162	728.5	1287	56.78	24.68	23.67	28.89	PSENEW3_00000162	2224.5	3808	168	67.02	62.47	75.71	PSENEW3_00000162
PSENEW3_00000163	5426	9804	166.09	76.78	75.72	88.97	PSENEW3_00000163	5465	9926	168.16	78.05	77.36	91.57	PSENEW3_00000163	5854	10655	180.51	75.91	75.27	90.15	PSENEW3_00000163	4748.33	8716.5	147.67	57.66	57.58	69.31	PSENEW3_00000163	4156.5	7597.5	128.71	58.19	57.84	68.73	PSENEW3_00000163	4476	8275	140.19	58.22	58.45	71.32	PSENEW3_00000163	6792.5	12142	205.7	78.58	76.49	92.7	PSENEW3_00000163
PSENEW3_00000164	2060.33	3782.5	314.86	143.24	143.54	168.66	PSENEW3_00000164	1963	3608.5	300.37	137.75	138.18	163.56	PSENEW3_00000164	2073	3804.5	316.69	132.08	132.05	158.17	PSENEW3_00000164	2604.5	4772	397.23	155.4	154.89	186.44	PSENEW3_00000164	2301	4224.5	351.65	158.28	158.01	187.77	PSENEW3_00000164	2300	4225	351.69	146.99	146.63	178.92	PSENEW3_00000164	2336.5	4284	356.6	132.81	132.61	160.7	PSENEW3_00000164
PSENEW3_00000165	620	1137.5	136.06	61.94	62.03	72.89	PSENEW3_00000165	659.5	1206.5	144.32	66.5	66.39	78.59	PSENEW3_00000165	683	1251.5	149.7	62.53	62.42	74.77	PSENEW3_00000165	614.5	1127	134.81	52.69	52.56	63.27	PSENEW3_00000165	521.5	966.5	115.61	51.55	51.95	61.73	PSENEW3_00000165	666.5	1223	146.29	61.21	60.99	74.42	PSENEW3_00000165	668.5	1225	146.53	54.6	54.49	66.03	PSENEW3_00000165
PSENEW3_00000166	1086	1854.5	141.06	69	64.31	75.56	PSENEW3_00000166	1060.83	1818.5	138.32	68.03	63.63	75.32	PSENEW3_00000166	1120.5	1906.5	145.02	65.24	60.47	72.43	PSENEW3_00000166	1375	2362	179.67	74.97	70.06	84.33	PSENEW3_00000166	1178	2021.5	153.77	74.04	69.09	82.11	PSENEW3_00000166	1313.5	2242	170.54	76.71	71.1	86.76	PSENEW3_00000166	1392.5	2370	180.27	72.33	67.04	81.24	PSENEW3_00000166
PSENEW3_00000167	282	550.5	24.93	10.67	11.37	13.36	PSENEW3_00000167	329.33	626.5	28.37	12.57	13.05	15.45	PSENEW3_00000167	353	686.5	31.09	12.24	12.96	15.53	PSENEW3_00000167	376.5	732	33.15	12.22	12.93	15.56	PSENEW3_00000167	343.5	675.5	30.59	12.86	13.75	16.34	PSENEW3_00000167	399.5	793	35.91	13.89	14.97	18.27	PSENEW3_00000167	285	557	25.23	8.81	9.38	11.37	PSENEW3_00000167
PSENEW3_00000168	2024	3950	120.77	51.69	55.06	64.69	PSENEW3_00000168	2058	3994.5	122.13	53.05	56.18	66.5	PSENEW3_00000168	2351.5	4536	138.69	55.03	57.83	69.27	PSENEW3_00000168	3028.5	5878.5	179.73	66.37	70.08	84.36	PSENEW3_00000168	2573.5	5000.5	152.89	65.02	68.7	81.64	PSENEW3_00000168	2851.5	5546	169.57	66.94	70.7	86.26	PSENEW3_00000168	2306.5	4499.5	137.57	48.16	51.16	62	PSENEW3_00000168
PSENEW3_00000169	92	189	3.75	1.53	1.71	2.01	PSENEW3_00000169	79	158.5	3.15	1.32	1.45	1.71	PSENEW3_00000169	101	201	3.99	1.54	1.66	1.99	PSENEW3_00000169	158	316.5	6.29	2.25	2.45	2.95	PSENEW3_00000169	112	221.5	4.4	1.84	1.98	2.35	PSENEW3_00000169	128.5	257	5.1	1.96	2.13	2.6	PSENEW3_00000169	98.5	200.5	3.98	1.34	1.48	1.79	PSENEW3_00000169
PSENEW3_00000170	761.5	1447	66.62	29.28	30.37	35.69	PSENEW3_00000170	834.5	1598	73.57	32.39	33.84	40.06	PSENEW3_00000170	907.5	1730	79.65	31.98	33.21	39.78	PSENEW3_00000170	627.5	1200	55.25	20.71	21.54	25.93	PSENEW3_00000170	553.5	1045	48.11	21.06	21.62	25.69	PSENEW3_00000170	617.5	1173	54.01	21.83	22.52	27.47	PSENEW3_00000170	688	1304	60.04	21.63	22.33	27.05	PSENEW3_00000170
PSENEW3_00000171	1404	2165	483.26	261.75	220.32	258.87	PSENEW3_00000171	1500.5	2298	512.95	282.36	235.97	279.31	PSENEW3_00000171	1478.5	2280.5	509.04	252.61	212.25	254.23	PSENEW3_00000171	1833.5	2825.5	630.69	293.36	245.92	296.02	PSENEW3_00000171	1563.5	2401.5	536.05	288.39	240.87	286.24	PSENEW3_00000171	1624.5	2513	560.94	278.4	233.87	285.36	PSENEW3_00000171	1587	2447	546.21	241.9	203.11	246.14	PSENEW3_00000171
PSENEW3_00000172	899	1752	89.75	38.47	40.92	48.08	PSENEW3_00000172	961.5	1860	95.29	41.53	43.83	51.89	PSENEW3_00000172	931.5	1806.5	92.55	36.53	38.59	46.22	PSENEW3_00000172	1078.5	2120.5	108.63	39.6	42.36	50.99	PSENEW3_00000172	866	1695.5	86.86	36.66	39.03	46.38	PSENEW3_00000172	879	1716	87.91	34.57	36.65	44.72	PSENEW3_00000172	976.5	1915	98.1	34.16	36.48	44.21	PSENEW3_00000172
PSENEW3_00000173	260	502.5	15.36	6.64	7	8.23	PSENEW3_00000173	272	532	16.26	7.01	7.48	8.85	PSENEW3_00000173	287	562	17.18	6.71	7.16	8.58	PSENEW3_00000173	263.5	518.5	15.85	5.77	6.18	7.44	PSENEW3_00000173	210.5	409.5	12.52	5.32	5.62	6.68	PSENEW3_00000173	284	553.5	16.92	6.66	7.05	8.61	PSENEW3_00000173	292	571.5	17.47	6.09	6.5	7.87	PSENEW3_00000173
PSENEW3_00000174	1963	2890.5	408.26	231.58	186.13	218.69	PSENEW3_00000174	2110	3067	433.19	251.24	199.28	235.89	PSENEW3_00000174	2456	3577	505.23	265.52	210.66	252.33	PSENEW3_00000174	2141.5	3104.5	438.49	216.81	170.98	205.81	PSENEW3_00000174	1730	2525.5	356.71	201.92	160.28	190.47	PSENEW3_00000174	1889.5	2780.5	392.73	204.9	163.74	199.79	PSENEW3_00000174	2184.5	3202.5	452.33	210.69	168.2	203.84	PSENEW3_00000174
PSENEW3_00000175	340.5	649	51.02	22.36	23.26	27.33	PSENEW3_00000175	372.5	715	56.21	24.69	25.86	30.61	PSENEW3_00000175	428	817	64.23	25.75	26.78	32.08	PSENEW3_00000175	815.5	1559	122.56	45.95	47.79	57.53	PSENEW3_00000175	626	1206	94.81	40.67	42.6	50.63	PSENEW3_00000175	756	1442	113.36	45.63	47.26	57.67	PSENEW3_00000175	467	884	69.5	25.07	25.84	31.32	PSENEW3_00000175
PSENEW3_00000176	26.5	53	4.27	1.78	1.95	2.29	PSENEW3_00000176	25.5	51	4.11	1.73	1.89	2.24	PSENEW3_00000176	35	70	5.65	2.16	2.35	2.82	PSENEW3_00000176	28	53	4.27	1.62	1.67	2.01	PSENEW3_00000176	17.5	35	2.82	1.17	1.27	1.51	PSENEW3_00000176	30.5	59	4.76	1.89	1.98	2.42	PSENEW3_00000176	40.5	80	6.45	2.23	2.4	2.91	PSENEW3_00000176
PSENEW3_00000177	616	1082.5	72.49	34.45	33.05	38.83	PSENEW3_00000177	605.5	1061	71.05	34.18	32.68	38.69	PSENEW3_00000177	583	1037.5	69.48	29.88	28.97	34.7	PSENEW3_00000177	618.5	1114.5	74.63	29.69	29.1	35.03	PSENEW3_00000177	589.5	1045.5	70.01	32.62	31.46	37.38	PSENEW3_00000177	530	946	63.35	27.25	26.41	32.23	PSENEW3_00000177	692	1219.5	81.66	31.64	30.37	36.8	PSENEW3_00000177
PSENEW3_00000178	2501.5	4791.5	229.92	100.26	104.82	123.16	PSENEW3_00000178	2579	4899	235.08	104.33	108.14	128.01	PSENEW3_00000178	2666	5073.5	243.45	97.92	101.51	121.59	PSENEW3_00000178	4076	7734.5	371.14	140.19	144.71	174.19	PSENEW3_00000178	3342	6349.5	304.68	132.52	136.9	162.69	PSENEW3_00000178	4151	7880	378.12	152.93	157.65	192.36	PSENEW3_00000178	3263.5	6218.5	298.39	106.93	110.96	134.47	PSENEW3_00000178
PSENEW3_00000179	1625	3156	141.31	60.77	64.43	75.7	PSENEW3_00000179	1620	3124	139.88	61.15	64.35	76.17	PSENEW3_00000179	1693	3279	146.82	58.02	61.22	73.33	PSENEW3_00000179	1627.5	3171	141.99	52.23	55.36	66.64	PSENEW3_00000179	1526	2989	133.84	56.46	60.14	71.47	PSENEW3_00000179	1530.5	2971	133.03	52.61	55.46	67.68	PSENEW3_00000179	1829	3554	159.13	55.92	59.18	71.71	PSENEW3_00000179
PSENEW3_00000180	1873	3212.5	268.9	130.95	122.59	144.04	PSENEW3_00000180	1981.17	3349	280.33	139.8	128.96	152.65	PSENEW3_00000180	1977	3351	280.5	126.67	116.96	140.09	PSENEW3_00000180	2200.5	3762	314.9	132.03	122.79	147.8	PSENEW3_00000180	1782.5	3043.5	254.76	123.3	114.47	136.03	PSENEW3_00000180	2091.5	3580.5	299.71	134.41	124.96	152.47	PSENEW3_00000180	2411	4095.5	342.82	137.81	127.48	154.49	PSENEW3_00000180
PSENEW3_00000181	808	1547.5	75.86	33.08	34.58	40.63	PSENEW3_00000181	805.17	1533	75.15	33.27	34.57	40.92	PSENEW3_00000181	937	1812	88.82	35.16	37.04	44.36	PSENEW3_00000181	997.5	1909	93.58	35.05	36.49	43.92	PSENEW3_00000181	796	1523.5	74.68	32.24	33.56	39.88	PSENEW3_00000181	920	1765.5	86.54	34.62	36.08	44.03	PSENEW3_00000181	1037.5	1988.5	97.48	34.73	36.25	43.93	PSENEW3_00000181
PSENEW3_00000182	1151	2146	98.8	44.26	45.04	52.93	PSENEW3_00000182	1186.5	2217	102.07	46.05	46.96	55.58	PSENEW3_00000182	1317.5	2468	113.63	46.43	47.38	56.75	PSENEW3_00000182	1363	2561	117.91	44.98	45.98	55.34	PSENEW3_00000182	1158.5	2163	99.59	44.08	44.75	53.18	PSENEW3_00000182	1147.5	2127	97.93	40.56	40.83	49.82	PSENEW3_00000182	1679.5	3119	143.6	52.8	53.4	64.71	PSENEW3_00000182
PSENEW3_00000183	79	154	3.55	1.52	1.62	1.9	PSENEW3_00000183	112	216	4.98	2.18	2.29	2.71	PSENEW3_00000183	89	172	3.96	1.57	1.65	1.98	PSENEW3_00000183	214	413	9.52	3.53	3.71	4.47	PSENEW3_00000183	160	313	7.21	3.05	3.24	3.85	PSENEW3_00000183	193	371	8.55	3.41	3.56	4.35	PSENEW3_00000183	187	368	8.48	2.94	3.15	3.82	PSENEW3_00000183
PSENEW3_00000184	2440	3865	374.52	197.48	170.74	200.62	PSENEW3_00000184	2278	3606	349.42	186.09	160.74	190.27	PSENEW3_00000184	2386	3787	366.96	176.97	153.01	183.27	PSENEW3_00000184	2398	3813	369.48	166.56	144.07	173.41	PSENEW3_00000184	2165	3424	331.78	173.36	149.08	177.16	PSENEW3_00000184	2380	3728	361.24	177.06	150.61	183.77	PSENEW3_00000184	3632	5722	554.46	240.32	206.18	249.86	PSENEW3_00000184
PSENEW3_00000185	2310	4319	338.48	151.2	154.31	181.31	PSENEW3_00000185	2397.5	4469	350.24	158.4	161.12	190.71	PSENEW3_00000185	2522.5	4688	367.4	151.32	153.19	183.49	PSENEW3_00000185	4270.5	7952	623.2	239.89	243	292.5	PSENEW3_00000185	3708.5	6914	541.85	240.17	243.48	289.34	PSENEW3_00000185	3920	7284	570.85	235.87	238	290.41	PSENEW3_00000185	3120.5	5819	456.03	166.99	169.58	205.51	PSENEW3_00000185
PSENEW3_00000186	208.5	388	21.86	9.81	9.97	11.71	PSENEW3_00000186	240	447	25.19	11.4	11.59	13.72	PSENEW3_00000186	252	473	26.65	10.87	11.11	13.31	PSENEW3_00000186	225	418	23.55	9.09	9.18	11.06	PSENEW3_00000186	213	399	22.48	9.92	10.1	12.01	PSENEW3_00000186	275.5	513	28.91	11.92	12.05	14.71	PSENEW3_00000186	353	666	37.53	13.58	13.96	16.91	PSENEW3_00000186
PSENEW3_00000187	1297.5	2562.5	32.27	13.65	14.71	17.28	PSENEW3_00000187	1423	2789	35.12	15.11	16.16	19.12	PSENEW3_00000187	1612.5	3197.5	40.26	15.54	16.79	20.11	PSENEW3_00000187	1697	3364.5	42.37	15.32	16.52	19.89	PSENEW3_00000187	1333.5	2663	33.53	13.88	15.07	17.91	PSENEW3_00000187	1685	3336.5	42.01	16.29	17.52	21.37	PSENEW3_00000187	1813	3588	45.18	15.59	16.8	20.36	PSENEW3_00000187
PSENEW3_00000188	3170	5621.5	525.7	247.6	239.67	281.6	PSENEW3_00000188	3116	5480	512.47	245.66	235.75	279.05	PSENEW3_00000188	3537.5	6240.5	583.59	253.21	243.33	291.47	PSENEW3_00000188	5670.5	10015.5	936.61	380.1	365.21	439.6	PSENEW3_00000188	4932	8706	814.15	381.13	365.83	434.74	PSENEW3_00000188	5536	9763.5	913.05	397.48	380.67	464.49	PSENEW3_00000188	3617	6368	595.51	230.97	221.45	268.36	PSENEW3_00000188
PSENEW3_00000189	2405.5	4579	200.95	88.17	91.61	107.64	PSENEW3_00000189	2379.5	4523	198.49	88.03	91.31	108.09	PSENEW3_00000189	2775.5	5246	230.22	93.23	95.99	114.98	PSENEW3_00000189	1401.5	2665	116.95	44.09	45.6	54.89	PSENEW3_00000189	1178	2239	98.26	42.72	44.15	52.47	PSENEW3_00000189	1274.5	2393	105.02	42.94	43.78	53.43	PSENEW3_00000189	2255.5	4274	187.57	67.59	69.75	84.52	PSENEW3_00000189
PSENEW3_00000190	752	1371	177.59	81.36	80.96	95.13	PSENEW3_00000190	806	1465	189.77	88.02	87.3	103.33	PSENEW3_00000190	829	1504	194.82	82.19	81.23	97.3	PSENEW3_00000190	508	956	123.83	47.17	48.29	58.12	PSENEW3_00000190	490	907	117.49	52.45	52.79	62.74	PSENEW3_00000190	429.5	801	103.76	42.71	43.26	52.78	PSENEW3_00000190	895	1637	212.05	79.17	78.85	95.56	PSENEW3_00000190
PSENEW3_00000191	1888.5	2915	857.35	463.92	390.87	459.26	PSENEW3_00000191	1628	2518	740.59	403.66	340.69	403.27	PSENEW3_00000191	1753.5	2749	808.53	394.76	337.13	403.81	PSENEW3_00000191	2228	3475	1022.06	469.71	398.52	479.71	PSENEW3_00000191	1996	3111	915	485.12	411.15	488.59	PSENEW3_00000191	1928	3029	890.88	435.37	371.43	453.22	PSENEW3_00000191	2764	4319	1270.29	555.12	472.37	572.45	PSENEW3_00000191
PSENEW3_00000192	412.5	644.5	64.62	34.55	29.46	34.62	PSENEW3_00000192	387	595	59.66	32.71	27.44	32.49	PSENEW3_00000192	409	647	64.87	31.39	27.05	32.4	PSENEW3_00000192	369.5	572.5	57.4	26.56	22.38	26.94	PSENEW3_00000192	438	695.5	69.74	36.29	31.34	37.24	PSENEW3_00000192	403.5	623.5	62.52	31.06	26.06	31.8	PSENEW3_00000192	472.5	738.5	74.05	32.35	27.54	33.37	PSENEW3_00000192
PSENEW3_00000193	380	699.5	62.46	28.34	28.47	33.46	PSENEW3_00000193	342.5	645	57.59	25.78	26.49	31.36	PSENEW3_00000193	385	710	63.39	26.31	26.43	31.66	PSENEW3_00000193	259.5	485.5	43.35	16.61	16.9	20.35	PSENEW3_00000193	255.5	482.5	43.08	18.85	19.36	23	PSENEW3_00000193	253.5	463.5	41.38	17.38	17.25	21.05	PSENEW3_00000193	350	656.5	58.62	21.34	21.8	26.41	PSENEW3_00000193
PSENEW3_00000194	430	853	84.62	35.63	38.58	45.33	PSENEW3_00000194	391	770	76.39	32.7	35.14	41.6	PSENEW3_00000194	432.5	856	84.92	32.84	35.41	42.41	PSENEW3_00000194	502.5	988	98.02	35.73	38.22	46	PSENEW3_00000194	517.5	1020	101.19	42.42	45.47	54.03	PSENEW3_00000194	463.5	918	91.07	35.3	37.97	46.33	PSENEW3_00000194	555.5	1101	109.23	37.63	40.62	49.22	PSENEW3_00000194
PSENEW3_00000195	13665.5	26666	732.58	313.57	333.99	392.42	PSENEW3_00000195	13267.5	25867	710.63	307.28	326.9	386.96	PSENEW3_00000195	14676.5	28603	785.8	308.62	327.65	392.46	PSENEW3_00000195	22423.5	43676	1199.89	441.56	467.86	563.17	PSENEW3_00000195	19552.5	38203	1049.53	443.88	471.6	560.43	PSENEW3_00000195	20779.5	40559	1114.26	438.29	464.56	566.85	PSENEW3_00000195	14400	28135	772.94	270.14	287.43	348.32	PSENEW3_00000195
PSENEW3_00000196	496	983	49.95	21.05	22.77	26.76	PSENEW3_00000196	477	944	47.97	20.43	22.07	26.12	PSENEW3_00000196	526	1044	53.05	20.46	22.12	26.49	PSENEW3_00000196	648.5	1282	65.14	23.62	25.4	30.57	PSENEW3_00000196	538.5	1070	54.37	22.61	24.43	29.03	PSENEW3_00000196	644	1275	64.79	25.12	27.01	32.96	PSENEW3_00000196	445	883	44.87	15.44	16.68	20.22	PSENEW3_00000196
PSENEW3_00000197	546	1088.5	64.79	27.14	29.54	34.71	PSENEW3_00000197	550.5	1097	65.3	27.62	30.04	35.56	PSENEW3_00000197	613.5	1224.5	72.89	27.95	30.39	36.4	PSENEW3_00000197	727	1446.5	86.1	31.02	33.57	40.41	PSENEW3_00000197	616	1226.5	73.01	30.3	32.8	38.98	PSENEW3_00000197	678.5	1349.5	80.33	31.01	33.49	40.86	PSENEW3_00000197	594	1194	71.07	24.14	26.43	32.03	PSENEW3_00000197
PSENEW3_00000198	1021.5	1794.5	135.81	64.57	61.92	72.75	PSENEW3_00000198	1124	1911	144.63	71.71	66.53	78.75	PSENEW3_00000198	1221.5	2098.5	158.82	70.76	66.22	79.32	PSENEW3_00000198	916.5	1597.5	120.9	49.72	47.14	56.75	PSENEW3_00000198	875	1490.5	112.8	54.72	50.69	60.23	PSENEW3_00000198	872	1508.5	114.16	50.67	47.6	58.08	PSENEW3_00000198	1793	3102	234.76	92.66	87.3	105.79	PSENEW3_00000198
PSENEW3_00000199	14401	27332	609.36	268.17	277.81	326.42	PSENEW3_00000199	13324.5	25256	563.08	250.44	259.03	306.61	PSENEW3_00000199	13598.8	25819	575.63	232.07	240.02	287.49	PSENEW3_00000199	67560.3	127621	2845.3	1079.66	1109.45	1335.45	PSENEW3_00000199	54914.5	103995	2318.56	1011.71	1041.83	1238.06	PSENEW3_00000199	48673.5	92347	2058.87	833.16	858.4	1047.4	PSENEW3_00000199	31611	59885	1335.13	481.25	496.48	601.66	PSENEW3_00000199
PSENEW3_00000200	13010	23907	1570.07	713.64	715.8	841.04	PSENEW3_00000200	12361.8	22654	1487.78	684.42	684.41	810.14	PSENEW3_00000200	12990.5	23786	1562.13	653.02	651.35	780.19	PSENEW3_00000200	14882	27319	1794.15	700.56	699.58	842.09	PSENEW3_00000200	13143.5	24168	1587.22	713.3	713.2	847.54	PSENEW3_00000200	13785	25291	1660.97	695.07	692.5	844.98	PSENEW3_00000200	18598	34233	2248.23	834.05	836.03	1013.14	PSENEW3_00000200
PSENEW3_00000201	1919	2905	495.17	273.2	225.75	265.25	PSENEW3_00000201	1666	2532	431.59	239.4	198.54	235.01	PSENEW3_00000201	1679.5	2521	429.72	219.13	179.18	214.62	PSENEW3_00000201	1858.5	2802	477.61	227.07	186.23	224.17	PSENEW3_00000201	1694	2517	429.03	238.61	192.78	229.09	PSENEW3_00000201	1613.5	2435	415.06	211.16	173.05	211.15	PSENEW3_00000201	2240.5	3345	570.17	260.78	212.03	256.94	PSENEW3_00000201
PSENEW3_00000202	2586.5	4507	722.28	346.2	329.29	386.9	PSENEW3_00000202	2380.5	4126	661.22	321.61	304.17	360.05	PSENEW3_00000202	2518	4398	704.81	308.87	293.88	352.01	PSENEW3_00000202	3868	6689	1071.96	444.32	417.98	503.13	PSENEW3_00000202	3380.5	5887	943.43	447.67	423.92	503.77	PSENEW3_00000202	3427	5913	947.6	421.66	395.08	482.07	PSENEW3_00000202	2852.5	5003	801.76	312.15	298.15	361.31	PSENEW3_00000202
PSENEW3_00000203	1940.5	3593	59.51	26.85	27.13	31.88	PSENEW3_00000203	1694	3120	51.68	23.65	23.77	28.14	PSENEW3_00000203	2226.5	4130	68.41	28.23	28.52	34.17	PSENEW3_00000203	1841.5	3396	56.25	21.86	21.93	26.4	PSENEW3_00000203	1573.5	2935	48.61	21.54	21.84	25.96	PSENEW3_00000203	1726.5	3218	53.3	21.96	22.22	27.12	PSENEW3_00000203	2874.5	5350	88.62	32.51	32.95	39.93	PSENEW3_00000203
PSENEW3_00000204	2046	3555	82.37	39.59	37.55	44.12	PSENEW3_00000204	1978.5	3480	80.63	38.65	37.09	43.91	PSENEW3_00000204	2058	3631	84.13	36.5	35.08	42.02	PSENEW3_00000204	2375.5	4167	96.55	39.45	37.65	45.31	PSENEW3_00000204	1988.5	3483	80.7	38.07	36.26	43.09	PSENEW3_00000204	2029.5	3566	82.62	36.1	34.45	42.03	PSENEW3_00000204	2598	4535	105.07	41.1	39.07	47.35	PSENEW3_00000204
PSENEW3_00000205	1763.5	3152	135.47	63.31	61.76	72.57	PSENEW3_00000205	1866	3290	141.4	67.61	65.05	77	PSENEW3_00000205	2480	4359	187.35	81.59	78.12	93.57	PSENEW3_00000205	1438	2557	109.9	44.3	42.85	51.58	PSENEW3_00000205	1272	2256	96.96	45.18	43.57	51.78	PSENEW3_00000205	1388.5	2446	105.13	45.82	43.83	53.48	PSENEW3_00000205	2800.5	4936	212.15	82.19	78.89	95.6	PSENEW3_00000205
PSENEW3_00000206	803.5	1470	76.62	34.98	34.93	41.04	PSENEW3_00000206	811	1452	75.68	35.63	34.81	41.21	PSENEW3_00000206	918.5	1671	87.09	36.64	36.31	43.5	PSENEW3_00000206	674.5	1213	63.22	25.2	24.65	29.67	PSENEW3_00000206	633	1150	59.94	27.26	26.93	32.01	PSENEW3_00000206	769	1397	72.81	30.77	30.36	37.04	PSENEW3_00000206	1157.5	2141	111.59	41.2	41.5	50.29	PSENEW3_00000206
PSENEW3_00000207	1071	1848	262.5	127.06	119.67	140.61	PSENEW3_00000207	1130.5	1940	275.57	135.38	126.77	150.05	PSENEW3_00000207	1156	1967	279.4	125.69	116.5	139.55	PSENEW3_00000207	1249.5	2137	303.55	127.22	118.36	142.47	PSENEW3_00000207	1158	1998	283.81	135.92	127.53	151.55	PSENEW3_00000207	1286.5	2186	310.51	140.3	129.46	157.97	PSENEW3_00000207	1548	2661	377.98	150.15	140.56	170.33	PSENEW3_00000207
PSENEW3_00000208	2090.5	4045.5	153.47	66.24	69.97	82.21	PSENEW3_00000208	2214.5	4277	162.25	70.82	74.64	88.35	PSENEW3_00000208	2475	4789	181.68	71.87	75.75	90.74	PSENEW3_00000208	2310	4465	169.39	62.81	66.05	79.5	PSENEW3_00000208	1894	3677.5	139.51	59.37	62.69	74.5	PSENEW3_00000208	2212	4299	163.09	64.43	68	82.97	PSENEW3_00000208	3628.5	7005	265.74	94	98.82	119.75	PSENEW3_00000208
PSENEW3_00000209	781.5	1543.5	46.16	19.52	21.04	24.73	PSENEW3_00000209	827.5	1628	48.68	20.86	22.4	26.51	PSENEW3_00000209	928	1834	54.84	21.24	22.87	27.39	PSENEW3_00000209	699	1376	41.15	14.98	16.04	19.31	PSENEW3_00000209	579.5	1150.5	34.4	14.32	15.46	18.37	PSENEW3_00000209	703	1396	41.75	16.14	17.41	21.24	PSENEW3_00000209	809.5	1597	47.76	16.53	17.76	21.52	PSENEW3_00000209
PSENEW3_00000210	361	613.5	96.26	47.31	43.89	51.56	PSENEW3_00000210	360.5	623.5	97.83	47.68	45	53.27	PSENEW3_00000210	471	810	127.09	56.57	52.99	63.47	PSENEW3_00000210	470.5	818.5	128.43	52.92	50.08	60.28	PSENEW3_00000210	392	671.5	105.36	50.83	47.34	56.26	PSENEW3_00000210	447.5	767.5	120.42	53.91	50.21	61.26	PSENEW3_00000210	405	691	108.42	43.39	40.32	48.86	PSENEW3_00000210
PSENEW3_00000211	663.5	1206.5	89.41	41.07	40.76	47.9	PSENEW3_00000211	613.5	1117.5	82.82	38.33	38.1	45.1	PSENEW3_00000211	814.5	1461	108.28	46.2	45.15	54.08	PSENEW3_00000211	444	799.5	59.25	23.59	23.1	27.81	PSENEW3_00000211	355	644.5	47.76	21.74	21.46	25.51	PSENEW3_00000211	378	695.5	51.54	21.51	21.49	26.22	PSENEW3_00000211	516	929	68.85	26.11	25.6	31.03	PSENEW3_00000211
PSENEW3_00000212	536.5	1032	80.88	35.12	36.87	43.32	PSENEW3_00000212	533	1030	80.72	35.21	37.13	43.95	PSENEW3_00000212	577.5	1121	87.85	34.64	36.63	43.88	PSENEW3_00000212	310	601	47.1	17.41	18.37	22.11	PSENEW3_00000212	279.5	542	42.48	18.1	19.09	22.68	PSENEW3_00000212	233.5	450	35.27	14.05	14.7	17.94	PSENEW3_00000212	511	986	77.27	27.35	28.73	34.82	PSENEW3_00000212
PSENEW3_00000213	353.5	667	24.4	10.8	11.13	13.07	PSENEW3_00000213	371	708	25.9	11.44	11.92	14.1	PSENEW3_00000213	470	880	32.2	13.16	13.42	16.08	PSENEW3_00000213	341.67	654	23.93	8.96	9.33	11.23	PSENEW3_00000213	234	442	16.17	7.07	7.27	8.63	PSENEW3_00000213	343	650	23.78	9.63	9.91	12.1	PSENEW3_00000213	552.5	1048	38.34	13.8	14.26	17.28	PSENEW3_00000213
PSENEW3_00000214	756	1406	34.2	15.36	15.59	18.32	PSENEW3_00000214	729.5	1365.5	33.22	14.96	15.28	18.09	PSENEW3_00000214	827	1534	37.32	15.4	15.56	18.64	PSENEW3_00000214	1062	1971.5	47.96	18.52	18.7	22.51	PSENEW3_00000214	785.5	1463.5	35.6	15.79	16	19.01	PSENEW3_00000214	1012.5	1883.5	45.82	18.91	19.1	23.31	PSENEW3_00000214	1053.5	1976.5	48.08	17.5	17.88	21.67	PSENEW3_00000214
PSENEW3_00000215	1196	2312	130.18	56.25	59.35	69.73	PSENEW3_00000215	1223.5	2366.5	133.25	58.08	61.3	72.56	PSENEW3_00000215	1283.5	2483	139.81	55.32	58.3	69.83	PSENEW3_00000215	1393.5	2702.5	152.17	56.24	59.33	71.42	PSENEW3_00000215	1209	2358.5	132.8	56.25	59.67	70.91	PSENEW3_00000215	1495	2897.5	163.15	64.63	68.02	83	PSENEW3_00000215	1588	3073.5	173.06	61.06	64.35	77.99	PSENEW3_00000215
PSENEW3_00000216	85	158	14.11	6.34	6.43	7.56	PSENEW3_00000216	103	194	17.32	7.75	7.97	9.43	PSENEW3_00000216	96.5	178	15.89	6.59	6.63	7.94	PSENEW3_00000216	94	178	15.89	6.02	6.2	7.46	PSENEW3_00000216	72	134	11.96	5.31	5.38	6.39	PSENEW3_00000216	92	169	15.09	6.31	6.29	7.68	PSENEW3_00000216	254	468	41.79	15.49	15.54	18.83	PSENEW3_00000216
PSENEW3_00000217	583	989	194.69	95.85	88.76	104.29	PSENEW3_00000217	527.5	908	178.74	87.54	82.22	97.33	PSENEW3_00000217	494.5	844	166.14	74.51	69.28	82.98	PSENEW3_00000217	496.5	862	169.69	70.06	66.16	79.64	PSENEW3_00000217	469.5	797	156.89	76.37	70.5	83.78	PSENEW3_00000217	566	962	189.37	85.54	78.95	96.34	PSENEW3_00000217	1534.5	2622	516.14	206.27	191.93	232.59	PSENEW3_00000217
PSENEW3_00000218	569	1055	85.91	38.7	39.17	46.02	PSENEW3_00000218	521.5	977	79.56	35.8	36.6	43.32	PSENEW3_00000218	620	1162.5	94.67	38.65	39.47	47.28	PSENEW3_00000218	522.5	979.5	79.76	30.5	31.1	37.44	PSENEW3_00000218	442	832	67.75	29.74	30.44	36.18	PSENEW3_00000218	502.5	946.5	77.08	31.42	32.14	39.21	PSENEW3_00000218	778	1464.5	119.26	43.26	44.35	53.74	PSENEW3_00000218
PSENEW3_00000219	90	180	20.27	8.47	9.24	10.86	PSENEW3_00000219	97	189	21.28	9.21	9.79	11.59	PSENEW3_00000219	136	270.5	30.46	11.72	12.7	15.21	PSENEW3_00000219	173.5	344.5	38.8	14	15.13	18.21	PSENEW3_00000219	129	253	28.49	12	12.8	15.21	PSENEW3_00000219	157	311.5	35.08	13.57	14.63	17.85	PSENEW3_00000219	98	192.5	21.68	7.54	8.06	9.77	PSENEW3_00000219
PSENEW3_00000220	2566	4397	497.4	242.44	226.76	266.44	PSENEW3_00000220	2463.5	4198	474.89	234.93	218.46	258.59	PSENEW3_00000220	2654	4544	514.03	229.8	214.33	256.73	PSENEW3_00000220	3159.5	5404	611.31	256.19	238.36	286.92	PSENEW3_00000220	2635	4529	512.33	246.32	230.21	273.57	PSENEW3_00000220	2928	5013	567.08	254.3	236.43	288.49	PSENEW3_00000220	2799	4789	541.74	216.21	201.45	244.13	PSENEW3_00000220
PSENEW3_00000221	360.5	584	155.32	80.08	70.81	83.2	PSENEW3_00000221	377	610	162.23	84.53	74.63	88.34	PSENEW3_00000221	369.5	607	161.44	75.22	67.31	80.63	PSENEW3_00000221	360	597	158.78	68.63	61.91	74.52	PSENEW3_00000221	340	532	141.49	74.72	63.58	75.55	PSENEW3_00000221	324	529	140.69	66.16	58.66	71.57	PSENEW3_00000221	510	825	219.41	92.62	81.59	98.88	PSENEW3_00000221
PSENEW3_00000222	1222.5	2271	177.42	79.77	80.89	95.04	PSENEW3_00000222	1202	2249	175.7	79.17	80.83	95.68	PSENEW3_00000222	1359	2542	198.59	81.27	82.81	99.19	PSENEW3_00000222	2048	3810	297.66	114.69	116.06	139.71	PSENEW3_00000222	1796	3376	263.75	115.95	118.51	140.84	PSENEW3_00000222	1840	3439	268.67	110.37	112.02	136.68	PSENEW3_00000222	1352.5	2523	197.11	72.15	73.3	88.83	PSENEW3_00000222
PSENEW3_00000223	1115.5	2156	106.94	46.22	48.76	57.29	PSENEW3_00000223	1189.5	2301	114.14	49.74	52.51	62.15	PSENEW3_00000223	1351	2600	128.97	51.29	53.78	64.41	PSENEW3_00000223	1501.5	2907	144.2	53.39	56.23	67.68	PSENEW3_00000223	1299	2511	124.55	53.25	55.97	66.51	PSENEW3_00000223	1411	2717	134.77	53.74	56.19	68.56	PSENEW3_00000223	1565	3018	149.7	53.01	55.67	67.46	PSENEW3_00000223
PSENEW3_00000224	1846	3655	189.18	79.8	86.25	101.34	PSENEW3_00000224	1954.5	3863	199.95	85.28	91.98	108.88	PSENEW3_00000224	2160	4291	222.1	85.58	92.61	110.93	PSENEW3_00000224	2167	4292	222.15	80.4	86.62	104.27	PSENEW3_00000224	1902.5	3781	195.7	81.37	87.94	104.5	PSENEW3_00000224	2067	4103	212.37	82.14	88.54	108.04	PSENEW3_00000224	3832	7601	393.43	135.44	146.3	177.29	PSENEW3_00000224
PSENEW3_00000225	190.5	385	13.54	5.6	6.17	7.25	PSENEW3_00000225	193.5	393	13.83	5.74	6.36	7.53	PSENEW3_00000225	217	449	15.8	5.84	6.59	7.89	PSENEW3_00000225	444.5	896.5	31.54	11.21	12.3	14.8	PSENEW3_00000225	389	803.5	28.27	11.31	12.7	15.09	PSENEW3_00000225	381.5	777.5	27.35	10.3	11.4	13.91	PSENEW3_00000225	224	467	16.43	5.38	6.11	7.4	PSENEW3_00000225
PSENEW3_00000226	3367.5	5780	659.82	321.08	300.81	353.44	PSENEW3_00000226	3142.5	5368	612.79	302.42	281.89	333.68	PSENEW3_00000226	3761	6428	733.79	328.63	305.96	366.48	PSENEW3_00000226	6759	11615.5	1325.97	553.06	517.03	622.35	PSENEW3_00000226	6172	10599.5	1209.99	582.22	543.7	646.11	PSENEW3_00000226	5947	10178.5	1161.93	521.22	484.44	591.11	PSENEW3_00000226	3518	6008	685.84	274.23	255.04	309.07	PSENEW3_00000226
PSENEW3_00000227	2900	5584	241.24	104.64	109.98	129.23	PSENEW3_00000227	2912.5	5596	241.76	106.08	111.22	131.65	PSENEW3_00000227	3086	5975	258.14	102.05	107.63	128.92	PSENEW3_00000227	2580	4955	214.07	79.9	83.47	100.47	PSENEW3_00000227	2343	4520	195.28	83.65	87.75	104.27	PSENEW3_00000227	2580.5	4967	214.59	85.59	89.47	109.17	PSENEW3_00000227	4616.5	8910	384.94	136.19	143.14	173.47	PSENEW3_00000227
PSENEW3_00000228	3399	6318	156.54	70.34	71.37	83.85	PSENEW3_00000228	3288	6132	151.93	68.68	69.89	82.73	PSENEW3_00000228	3128	5843	144.77	59.32	60.36	72.3	PSENEW3_00000228	3981.5	7348	182.06	70.71	70.99	85.45	PSENEW3_00000228	3547.5	6615	163.9	72.63	73.65	87.52	PSENEW3_00000228	2987.5	5541	137.29	56.83	57.24	69.84	PSENEW3_00000228	3726	6973	172.77	63.04	64.25	77.86	PSENEW3_00000228
PSENEW3_00000229	355.5	656	57.75	26.14	26.33	30.93	PSENEW3_00000229	366	669	58.89	27.16	27.09	32.07	PSENEW3_00000229	345	633	55.72	23.25	23.23	27.83	PSENEW3_00000229	389	716	63.03	24.55	24.58	29.58	PSENEW3_00000229	329	611	53.79	23.93	24.17	28.72	PSENEW3_00000229	381	695	61.18	25.75	25.51	31.12	PSENEW3_00000229	500.5	925	81.43	30.09	30.28	36.69	PSENEW3_00000229
PSENEW3_00000230	520	944.5	112.26	51.62	51.18	60.14	PSENEW3_00000230	473	860.5	102.28	47.4	47.05	55.69	PSENEW3_00000230	542.5	981	116.6	49.36	48.62	58.23	PSENEW3_00000230	587.5	1074	127.65	50.05	49.78	59.91	PSENEW3_00000230	428	777	92.35	42.04	41.5	49.31	PSENEW3_00000230	541.5	970.5	115.35	49.41	48.09	58.68	PSENEW3_00000230	573.5	1037	123.26	46.55	45.83	55.54	PSENEW3_00000230
PSENEW3_00000231	6437.5	11828.5	1083.2	492.38	493.83	580.23	PSENEW3_00000231	6339.5	11664.5	1068.18	489.41	491.38	581.65	PSENEW3_00000231	6987	12847	1176.47	489.75	490.54	587.57	PSENEW3_00000231	6990.5	12855	1177.2	458.86	459.02	552.52	PSENEW3_00000231	5934	10947	1002.47	449.04	450.45	535.3	PSENEW3_00000231	6429	11842.5	1084.48	452.01	452.15	551.7	PSENEW3_00000231	8165	15065	1379.58	510.58	513.01	621.69	PSENEW3_00000231
PSENEW3_00000232	2180	4249.5	151.55	64.94	69.09	81.18	PSENEW3_00000232	2257	4408	157.2	67.86	72.32	85.6	PSENEW3_00000232	2631	5136	183.17	71.82	76.37	91.48	PSENEW3_00000232	3185	6228	222.11	81.42	86.61	104.25	PSENEW3_00000232	2709.5	5288.5	188.61	79.85	84.75	100.71	PSENEW3_00000232	2925.5	5719	203.96	80.1	85.04	103.76	PSENEW3_00000232	3273.5	6400.5	228.26	79.72	84.88	102.86	PSENEW3_00000232
PSENEW3_00000233	164.5	313.5	21.18	9.28	9.66	11.35	PSENEW3_00000233	172	336	22.7	9.8	10.44	12.36	PSENEW3_00000233	195	375	25.34	10.09	10.56	12.65	PSENEW3_00000233	151	297	20.07	7.31	7.82	9.42	PSENEW3_00000233	116.5	234.5	15.84	6.5	7.12	8.46	PSENEW3_00000233	99.5	199	13.45	5.16	5.61	6.84	PSENEW3_00000233	270	519.5	35.1	12.46	13.05	15.82	PSENEW3_00000233
PSENEW3_00000234	591	1153.5	30.91	13.23	14.09	16.56	PSENEW3_00000234	556	1063.5	28.5	12.56	13.11	15.52	PSENEW3_00000234	693	1336.5	35.81	14.21	14.93	17.89	PSENEW3_00000234	557	1071.5	28.71	10.7	11.2	13.48	PSENEW3_00000234	472.5	913.5	24.48	10.46	11	13.07	PSENEW3_00000234	577.5	1126.5	30.18	11.88	12.58	15.36	PSENEW3_00000234	1068	2072.5	55.53	19.54	20.65	25.03	PSENEW3_00000234
PSENEW3_00000235	269.5	506.5	28.84	12.82	13.15	15.45	PSENEW3_00000235	303	574.5	32.72	14.55	15.05	17.82	PSENEW3_00000235	280	528.5	30.1	12.2	12.55	15.03	PSENEW3_00000235	230	438.5	24.97	9.39	9.74	11.72	PSENEW3_00000235	195.5	370.5	21.1	9.2	9.48	11.27	PSENEW3_00000235	230.5	435.5	24.8	10.08	10.34	12.62	PSENEW3_00000235	247	469.5	26.74	9.61	9.94	12.05	PSENEW3_00000235
PSENEW3_00000236	1897	3691	139.81	60.02	63.74	74.89	PSENEW3_00000236	1964	3765	142.61	62.72	65.61	77.66	PSENEW3_00000236	2323.5	4494	170.23	67.37	70.98	85.02	PSENEW3_00000236	1882.5	3637	137.77	51.11	53.72	64.66	PSENEW3_00000236	1601	3099	117.39	50.11	52.75	62.68	PSENEW3_00000236	1945	3755	142.23	56.56	59.3	72.36	PSENEW3_00000236	2887	5600	212.12	74.67	78.88	95.59	PSENEW3_00000236
PSENEW3_00000237	704	1388	51.56	21.84	23.51	27.62	PSENEW3_00000237	715.5	1391	51.67	22.41	23.77	28.14	PSENEW3_00000237	780	1528	56.76	22.18	23.67	28.35	PSENEW3_00000237	990	1943	72.18	26.36	28.14	33.88	PSENEW3_00000237	843	1653	61.4	25.88	27.59	32.79	PSENEW3_00000237	1030.5	2024	75.19	29.39	31.35	38.25	PSENEW3_00000237	597	1170	43.46	15.14	16.16	19.59	PSENEW3_00000237
PSENEW3_00000238	246.5	467.5	36.75	16.19	16.76	19.69	PSENEW3_00000238	239.5	462.5	36.36	15.87	16.73	19.8	PSENEW3_00000238	280.5	540.5	42.49	16.88	17.72	21.22	PSENEW3_00000238	442	842	66.19	24.91	25.81	31.07	PSENEW3_00000238	378.5	730	57.39	24.59	25.79	30.64	PSENEW3_00000238	437.5	847	66.59	26.41	27.76	33.88	PSENEW3_00000238	370	698.5	54.91	19.86	20.42	24.75	PSENEW3_00000238
PSENEW3_00000239	896	1777.5	80.31	33.81	36.61	43.02	PSENEW3_00000239	899	1783.5	80.58	34.24	37.07	43.88	PSENEW3_00000239	900.5	1779.5	80.4	31.14	33.52	40.15	PSENEW3_00000239	1049.5	2086	94.25	33.99	36.75	44.24	PSENEW3_00000239	935.5	1858	83.95	34.93	37.72	44.83	PSENEW3_00000239	1040	2056	92.89	36.08	38.73	47.26	PSENEW3_00000239	1285.5	2545.5	115.01	39.66	42.77	51.83	PSENEW3_00000239
PSENEW3_00000240	1402	2779	256.37	108.02	116.88	137.33	PSENEW3_00000240	1480.5	2925.5	269.88	115.14	124.15	146.96	PSENEW3_00000240	1695	3349.5	308.99	119.69	128.84	154.32	PSENEW3_00000240	1823	3604.5	332.52	120.55	129.66	156.07	PSENEW3_00000240	1360.5	2703	249.35	103.71	112.05	133.15	PSENEW3_00000240	1573	3121.5	287.96	111.41	120.06	146.49	PSENEW3_00000240	1912.5	3793.5	349.95	120.48	130.13	157.7	PSENEW3_00000240
PSENEW3_00000241	2813	5204	361.05	163.01	164.61	193.41	PSENEW3_00000241	3099	5684.5	394.39	181.26	181.43	214.76	PSENEW3_00000241	3464.5	6419.5	445.39	183.98	185.71	222.44	PSENEW3_00000241	4154.5	7670.5	532.18	206.61	207.51	249.78	PSENEW3_00000241	3590	6653	461.59	205.82	207.41	246.48	PSENEW3_00000241	3978	7342.5	509.42	211.9	212.39	259.16	PSENEW3_00000241	2680	4963.5	344.37	126.97	128.06	155.19	PSENEW3_00000241
PSENEW3_00000242	15691	31059	1106.09	466.72	504.27	592.5	PSENEW3_00000242	15967.5	31580	1124.64	479.38	517.36	612.4	PSENEW3_00000242	17378.5	34423	1225.89	473.72	511.15	612.26	PSENEW3_00000242	16082.5	31827	1133.44	410.53	441.95	531.98	PSENEW3_00000242	15027	29823	1062.07	442.22	477.23	567.12	PSENEW3_00000242	14526.5	28781	1024.96	397.18	427.33	521.43	PSENEW3_00000242	17821	35322	1257.91	433.37	467.77	566.86	PSENEW3_00000242
PSENEW3_00000243	2677.5	5103	106.73	46.77	48.66	57.17	PSENEW3_00000243	2605.5	4950	103.53	45.94	47.62	56.37	PSENEW3_00000243	2751.5	5247	109.74	44.05	45.76	54.81	PSENEW3_00000243	2606.5	4966	103.86	39.08	40.5	48.75	PSENEW3_00000243	2191	4195	87.74	37.87	39.42	46.85	PSENEW3_00000243	2657	5078	106.2	42.66	44.28	54.03	PSENEW3_00000243	3204.5	6131	128.23	45.77	47.68	57.78	PSENEW3_00000243
PSENEW3_00000244	1978	3714.5	118.65	52.77	54.09	63.56	PSENEW3_00000244	2070	3899.5	124.56	55.74	57.3	67.83	PSENEW3_00000244	2093	3963.5	126.6	51.17	52.79	63.23	PSENEW3_00000244	2413	4562.5	145.74	55.25	56.83	68.4	PSENEW3_00000244	2076.5	3914	125.02	54.81	56.18	66.76	PSENEW3_00000244	2334	4400.5	140.56	57.24	58.6	71.51	PSENEW3_00000244	2385.5	4490.5	143.44	52.03	53.34	64.64	PSENEW3_00000244
PSENEW3_00000245	295	566.5	51.31	22.32	23.39	27.49	PSENEW3_00000245	250	474.5	42.98	19.09	19.77	23.4	PSENEW3_00000245	210.5	388.5	35.19	14.59	14.67	17.58	PSENEW3_00000245	352.5	668.5	60.55	22.89	23.61	28.42	PSENEW3_00000245	323	617	55.89	24.18	25.11	29.84	PSENEW3_00000245	264	502.5	45.52	18.36	18.98	23.16	PSENEW3_00000245	397	758.5	68.7	24.56	25.55	30.96	PSENEW3_00000245
PSENEW3_00000246	577.5	1085.5	51.69	22.97	23.57	27.69	PSENEW3_00000246	581.83	1107.5	52.74	23.36	24.26	28.72	PSENEW3_00000246	655.5	1252	59.62	23.89	24.86	29.78	PSENEW3_00000246	471	889.5	42.36	16.08	16.52	19.88	PSENEW3_00000246	383	733.5	34.93	15.07	15.69	18.65	PSENEW3_00000246	524	999.5	47.6	19.16	19.84	24.21	PSENEW3_00000246	655.33	1251	59.57	21.31	22.15	26.85	PSENEW3_00000246
PSENEW3_00000247	420.5	806.5	20.2	8.8	9.21	10.82	PSENEW3_00000247	348.33	662.5	16.6	7.36	7.63	9.04	PSENEW3_00000247	468.5	895	22.42	8.98	9.35	11.2	PSENEW3_00000247	479.5	922.5	23.11	8.61	9.01	10.85	PSENEW3_00000247	417	797.5	19.98	8.63	8.98	10.67	PSENEW3_00000247	610.5	1163.5	29.15	11.74	12.15	14.83	PSENEW3_00000247	909.33	1721	43.11	15.55	16.03	19.43	PSENEW3_00000247
PSENEW3_00000248	4185.5	7721	674.13	305.23	307.34	361.11	PSENEW3_00000248	4049.5	7485	653.52	298.07	300.63	355.86	PSENEW3_00000248	4474	8297.5	724.46	299	302.07	361.82	PSENEW3_00000248	5582.5	10342	902.97	349.37	352.09	423.81	PSENEW3_00000248	5070	9404.5	821.11	365.8	368.96	438.46	PSENEW3_00000248	5424.5	10027	875.47	363.63	365	445.37	PSENEW3_00000248	7042.5	13015	1136.35	419.88	422.57	512.08	PSENEW3_00000248
PSENEW3_00000249	1454	2452	184.27	91.26	84.01	98.71	PSENEW3_00000249	1572.5	2660	199.9	99.62	91.96	108.85	PSENEW3_00000249	1689	2833.5	212.94	97.15	88.79	106.35	PSENEW3_00000249	1492.5	2524	189.68	80.4	73.96	89.03	PSENEW3_00000249	1251	2111.5	158.68	77.69	71.3	84.73	PSENEW3_00000249	1356	2288	171.94	78.24	71.69	87.47	PSENEW3_00000249	1946	3290	247.24	99.86	91.94	111.42	PSENEW3_00000249
PSENEW3_00000250	6838.5	12887	336.53	149.16	153.43	180.27	PSENEW3_00000250	6545	12335.5	322.13	144.09	148.19	175.41	PSENEW3_00000250	7514	14117	368.65	150.19	153.72	184.12	PSENEW3_00000250	9076.83	17054	445.35	169.9	173.65	209.03	PSENEW3_00000250	7611	14363.5	375.09	164.24	168.54	200.29	PSENEW3_00000250	8975.33	16969	443.13	179.95	184.75	225.43	PSENEW3_00000250	8459.5	15886.5	414.86	150.85	154.27	186.95	PSENEW3_00000250
PSENEW3_00000251	3177.5	6026	275.41	121.3	125.56	147.53	PSENEW3_00000251	3159.5	6003.5	274.38	121.73	126.22	149.41	PSENEW3_00000251	3525.5	6648	303.84	123.33	126.69	151.75	PSENEW3_00000251	5292.33	10002	457.13	173.38	178.25	214.56	PSENEW3_00000251	4496	8492.5	388.14	169.8	174.41	207.26	PSENEW3_00000251	4724.83	8933	408.27	165.79	170.22	207.7	PSENEW3_00000251	3012.5	5768.5	263.64	94.02	98.04	118.81	PSENEW3_00000251
PSENEW3_00000252	724	1246	90.82	44.07	41.4	48.65	PSENEW3_00000252	764.5	1312	95.63	46.97	43.99	52.07	PSENEW3_00000252	905.5	1539	112.17	50.52	46.77	56.02	PSENEW3_00000252	501	851	62.03	26.17	24.19	29.11	PSENEW3_00000252	411.5	702	51.17	24.78	22.99	27.32	PSENEW3_00000252	448.5	759	55.32	25.1	23.06	28.14	PSENEW3_00000252	564	967	70.48	28.07	26.21	31.76	PSENEW3_00000252
PSENEW3_00000253	5407	9709	411.86	191.58	187.77	220.62	PSENEW3_00000253	5410	9768	414.37	193.47	190.62	225.63	PSENEW3_00000253	5883	10602	449.75	191.02	187.53	224.62	PSENEW3_00000253	7494.83	13581	576.12	227.89	224.64	270.4	PSENEW3_00000253	6104.5	11027	467.77	213.99	210.19	249.78	PSENEW3_00000253	7458	13469	571.37	242.9	238.22	290.67	PSENEW3_00000253	6851	12378	525.08	198.45	195.26	236.62	PSENEW3_00000253
PSENEW3_00000254	5751.5	10817	194.32	86.3	88.59	104.09	PSENEW3_00000254	5849.5	11039	198.31	88.59	91.22	107.98	PSENEW3_00000254	6668.5	12599	226.33	91.69	94.37	113.04	PSENEW3_00000254	6827.5	12885	231.47	87.91	90.25	108.64	PSENEW3_00000254	5720	10808	194.16	84.91	87.24	103.67	PSENEW3_00000254	6852.5	12902	231.77	94.51	96.63	117.91	PSENEW3_00000254	7123.5	13466	241.9	87.38	89.96	109.01	PSENEW3_00000254
PSENEW3_00000255	324	600	31.06	14.01	14.16	16.64	PSENEW3_00000255	288.5	537	27.8	12.59	12.79	15.14	PSENEW3_00000255	281	529	27.38	11.13	11.42	13.68	PSENEW3_00000255	385.5	732	37.89	14.3	14.77	17.78	PSENEW3_00000255	407.5	766	39.65	17.43	17.82	21.17	PSENEW3_00000255	346.5	651	33.7	13.77	14.05	17.14	PSENEW3_00000255	287	553	28.62	10.14	10.64	12.9	PSENEW3_00000255
PSENEW3_00000256	800.5	1540	48.94	21.25	22.31	26.22	PSENEW3_00000256	705.5	1343	42.68	18.9	19.63	23.24	PSENEW3_00000256	781	1491	47.38	19	19.76	23.67	PSENEW3_00000256	1213.5	2338	74.3	27.64	28.97	34.87	PSENEW3_00000256	1113.5	2134	67.82	29.24	30.47	36.21	PSENEW3_00000256	1380.5	2657	84.44	33.68	35.2	42.96	PSENEW3_00000256	1598.5	3065	97.4	34.69	36.22	43.89	PSENEW3_00000256
PSENEW3_00000257	191	363	8.71	3.83	3.97	4.66	PSENEW3_00000257	170	327	7.84	3.44	3.61	4.27	PSENEW3_00000257	212	411	9.86	3.89	4.11	4.92	PSENEW3_00000257	200	380	9.11	3.44	3.55	4.28	PSENEW3_00000257	167	316	7.58	3.31	3.41	4.05	PSENEW3_00000257	202	382	9.16	3.72	3.82	4.66	PSENEW3_00000257	220	411	9.86	3.6	3.67	4.44	PSENEW3_00000257
PSENEW3_00000258	112	180	17.53	9.11	7.99	9.39	PSENEW3_00000258	82.5	140	13.64	6.77	6.27	7.43	PSENEW3_00000258	91	150	14.61	6.78	6.09	7.3	PSENEW3_00000258	95	148	14.42	6.63	5.62	6.77	PSENEW3_00000258	55	91	8.86	4.43	3.98	4.73	PSENEW3_00000258	64	113	11.01	4.79	4.59	5.6	PSENEW3_00000258	91	145	14.12	6.05	5.25	6.36	PSENEW3_00000258
PSENEW3_00000259	876	1667	75	32.92	34.19	40.18	PSENEW3_00000259	899	1708.5	76.87	34.1	35.36	41.86	PSENEW3_00000259	997	1884	84.76	34.33	35.34	42.33	PSENEW3_00000259	771.5	1486	66.86	24.88	26.07	31.38	PSENEW3_00000259	693	1317.5	59.28	25.76	26.64	31.65	PSENEW3_00000259	545	1032	46.43	18.83	19.36	23.62	PSENEW3_00000259	956	1814.5	81.64	29.37	30.36	36.79	PSENEW3_00000259
PSENEW3_00000260	112	187	22.66	11.33	10.33	12.14	PSENEW3_00000260	131.5	222.5	26.96	13.43	12.4	14.68	PSENEW3_00000260	138.5	243	29.44	12.84	12.28	14.7	PSENEW3_00000260	103	177	21.45	8.95	8.36	10.07	PSENEW3_00000260	112	192.5	23.32	11.21	10.48	12.45	PSENEW3_00000260	107.5	188	22.78	10	9.5	11.59	PSENEW3_00000260	139	239.5	29.02	11.5	10.79	13.08	PSENEW3_00000260
PSENEW3_00000261	933	1737.5	70.75	31.73	32.25	37.9	PSENEW3_00000261	984	1852.5	75.43	33.78	34.7	41.07	PSENEW3_00000261	1033.5	1915	77.97	32.21	32.51	38.94	PSENEW3_00000261	1300.5	2405	97.92	37.96	38.18	45.96	PSENEW3_00000261	1054	1971	80.25	35.46	36.06	42.85	PSENEW3_00000261	1248.5	2313.5	94.2	39.03	39.27	47.92	PSENEW3_00000261	1527	2808.5	114.35	42.46	42.52	51.53	PSENEW3_00000261
PSENEW3_00000262	63.5	120.5	9.47	4.17	4.32	5.07	PSENEW3_00000262	60	107.5	8.45	3.98	3.89	4.6	PSENEW3_00000262	60	111	8.73	3.61	3.64	4.36	PSENEW3_00000262	61	118	9.28	3.44	3.62	4.35	PSENEW3_00000262	62.5	121	9.51	4.06	4.27	5.08	PSENEW3_00000262	67	126.5	9.94	4.04	4.15	5.06	PSENEW3_00000262	79.5	154.5	12.15	4.27	4.52	5.47	PSENEW3_00000262
PSENEW3_00000263	1190	2181	176.84	80.59	80.62	94.73	PSENEW3_00000263	1349	2460.5	199.5	92.21	91.77	108.63	PSENEW3_00000263	1485	2697	218.68	92.16	91.18	109.22	PSENEW3_00000263	1198	2219	179.92	69.63	70.15	84.45	PSENEW3_00000263	1040.5	1923	155.92	69.71	70.06	83.26	PSENEW3_00000263	1075	1979.5	160.5	66.92	66.92	81.65	PSENEW3_00000263	1080	1974.5	160.09	59.8	59.53	72.15	PSENEW3_00000263
PSENEW3_00000264	1011	1869	184.68	83.44	84.2	98.93	PSENEW3_00000264	1067.5	1978.5	195.5	88.93	89.94	106.46	PSENEW3_00000264	1268	2371	234.29	95.91	97.69	117.01	PSENEW3_00000264	1387	2590	255.93	98.24	99.79	120.12	PSENEW3_00000264	1219.5	2264	223.72	99.58	100.52	119.46	PSENEW3_00000264	1331.5	2469.5	244.02	101.02	101.74	124.14	PSENEW3_00000264	1206	2232.5	220.6	81.38	82.03	99.41	PSENEW3_00000264
PSENEW3_00000265	1184	2253	35.77	15.7	16.31	19.16	PSENEW3_00000265	1179.5	2250	35.72	15.79	16.43	19.45	PSENEW3_00000265	1491	2836	45.03	18.12	18.77	22.49	PSENEW3_00000265	1471	2803	44.5	16.74	17.35	20.89	PSENEW3_00000265	1181.5	2242	35.59	15.5	15.99	19.01	PSENEW3_00000265	1439.5	2736	43.44	17.55	18.11	22.1	PSENEW3_00000265	1697.5	3243	51.49	18.4	19.15	23.2	PSENEW3_00000265
PSENEW3_00000266	17	32	1.72	0.77	0.79	0.92	PSENEW3_00000266	20	39	2.1	0.91	0.97	1.14	PSENEW3_00000266	19	38	2.05	0.78	0.85	1.02	PSENEW3_00000266	4	7	0.38	0.15	0.15	0.18	PSENEW3_00000266	10	18	0.97	0.45	0.44	0.52	PSENEW3_00000266	6	11	0.59	0.25	0.25	0.3	PSENEW3_00000266	14	28	1.51	0.52	0.56	0.68	PSENEW3_00000266
PSENEW3_00000267	1.5	3	0.15	0.06	0.07	0.08	PSENEW3_00000267	3	5	0.24	0.12	0.11	0.13	PSENEW3_00000267	1	2	0.1	0.04	0.04	0.05	PSENEW3_00000267	1	2	0.1	0.03	0.04	0.05	PSENEW3_00000267	0	0	0	0	0	0	PSENEW3_00000267	1	2	0.1	0.04	0.04	0.05	PSENEW3_00000267	3	6	0.29	0.1	0.11	0.13	PSENEW3_00000267
PSENEW3_00000268	8073.83	14523	658.54	305.78	300.23	352.76	PSENEW3_00000268	7717.83	13894	630.02	295.03	289.82	343.06	PSENEW3_00000268	9255	16732	758.71	321.22	316.35	378.93	PSENEW3_00000268	13085	23568	1068.68	425.3	416.7	501.59	PSENEW3_00000268	11337	20462	927.84	424.8	416.92	495.45	PSENEW3_00000268	12173	21977	996.54	423.79	415.48	506.97	PSENEW3_00000268	9405.5	16992	770.5	291.23	286.52	347.22	PSENEW3_00000268
PSENEW3_00000269	106	199	16.51	7.35	7.53	8.84	PSENEW3_00000269	86	160	13.27	6.01	6.11	7.23	PSENEW3_00000269	110.5	208	17.26	7.02	7.2	8.62	PSENEW3_00000269	241.5	451	37.42	14.36	14.59	17.56	PSENEW3_00000269	236.5	445	36.92	16.21	16.59	19.71	PSENEW3_00000269	240.5	442	36.67	15.32	15.29	18.66	PSENEW3_00000269	105	193	16.01	5.95	5.95	7.22	PSENEW3_00000269
PSENEW3_00000270	23	45	2.55	1.09	1.16	1.37	PSENEW3_00000270	25	47	2.66	1.19	1.22	1.45	PSENEW3_00000270	33	64	3.63	1.43	1.51	1.81	PSENEW3_00000270	104.5	202	11.44	4.24	4.46	5.37	PSENEW3_00000270	95	181	10.25	4.45	4.61	5.47	PSENEW3_00000270	117	224	12.69	5.09	5.29	6.46	PSENEW3_00000270	46	91	5.15	1.78	1.92	2.32	PSENEW3_00000270
PSENEW3_00000271	92	169	14.07	6.4	6.41	7.54	PSENEW3_00000271	101	195	16.23	7.09	7.47	8.84	PSENEW3_00000271	136	255	21.23	8.67	8.85	10.6	PSENEW3_00000271	105	197	16.4	6.26	6.39	7.7	PSENEW3_00000271	64	122	10.16	4.4	4.56	5.42	PSENEW3_00000271	56	104	8.66	3.58	3.61	4.4	PSENEW3_00000271	137	252	20.98	7.79	7.8	9.45	PSENEW3_00000271
PSENEW3_00000272	448	830	34.83	15.7	15.88	18.66	PSENEW3_00000272	457	843	35.38	16.17	16.28	19.27	PSENEW3_00000272	442.5	831	34.88	14.22	14.54	17.42	PSENEW3_00000272	521.5	986	41.38	15.69	16.14	19.42	PSENEW3_00000272	443	829	34.79	15.36	15.63	18.58	PSENEW3_00000272	464.5	860	36.09	14.97	15.05	18.36	PSENEW3_00000272	501.5	927.5	38.93	14.37	14.48	17.54	PSENEW3_00000272
PSENEW3_00000273	350	628	24.85	11.57	11.33	13.31	PSENEW3_00000273	332.5	609	24.1	11.09	11.09	13.12	PSENEW3_00000273	370.5	672	26.6	11.22	11.09	13.28	PSENEW3_00000273	412	763	30.2	11.69	11.77	14.17	PSENEW3_00000273	359	652	25.8	11.74	11.6	13.78	PSENEW3_00000273	389	700	27.7	11.82	11.55	14.09	PSENEW3_00000273	624.5	1130.5	44.74	16.88	16.64	20.16	PSENEW3_00000273
PSENEW3_00000274	2462.5	4588	93.61	41.96	42.68	50.14	PSENEW3_00000274	2538	4694	95.77	43.65	44.06	52.15	PSENEW3_00000274	2848	5308	108.3	44.48	45.16	54.09	PSENEW3_00000274	2891	5392	110.01	42.28	42.9	51.63	PSENEW3_00000274	2393	4459	90.98	40.35	40.88	48.58	PSENEW3_00000274	2888	5371.5	109.59	45.24	45.69	55.75	PSENEW3_00000274	3055.5	5660	115.48	42.57	42.94	52.04	PSENEW3_00000274
PSENEW3_00000275	128.5	244	22.51	9.9	10.26	12.06	PSENEW3_00000275	135	259	23.89	10.5	10.99	13.01	PSENEW3_00000275	128.5	244	22.51	9.07	9.39	11.24	PSENEW3_00000275	155	295	27.21	10.25	10.61	12.77	PSENEW3_00000275	131	255	23.52	9.99	10.57	12.56	PSENEW3_00000275	105	206.5	19.05	7.44	7.94	9.69	PSENEW3_00000275	177	349	32.2	11.15	11.97	14.51	PSENEW3_00000275
PSENEW3_00000276	2274.5	4356	124.6	54.34	56.81	66.74	PSENEW3_00000276	2478.5	4739	135.55	59.77	62.36	73.81	PSENEW3_00000276	2738	5235	149.74	59.95	62.44	74.79	PSENEW3_00000276	1429	2751	78.69	29.3	30.68	36.93	PSENEW3_00000276	1198.5	2314	66.19	28.33	29.74	35.34	PSENEW3_00000276	1465.5	2813	80.46	32.18	33.55	40.93	PSENEW3_00000276	3716	7147	204.43	72.58	76.02	92.13	PSENEW3_00000276
PSENEW3_00000277	514.5	1019	178.15	75.13	81.22	95.43	PSENEW3_00000277	502	993	173.6	73.99	79.86	94.53	PSENEW3_00000277	571	1130	197.55	76.41	82.37	98.67	PSENEW3_00000277	403	798	139.51	50.5	54.4	65.48	PSENEW3_00000277	332	661	115.56	47.96	51.93	61.71	PSENEW3_00000277	367.5	732	127.97	49.33	53.35	65.1	PSENEW3_00000277	645.5	1283	224.3	77.06	83.41	101.08	PSENEW3_00000277
PSENEW3_00000278	1723.5	3273	89.59	39.4	40.84	47.99	PSENEW3_00000278	1706	3230	88.41	39.37	40.67	48.14	PSENEW3_00000278	1830	3501	95.83	38.34	39.96	47.86	PSENEW3_00000278	2176.5	4127	112.97	42.7	44.05	53.02	PSENEW3_00000278	1829.5	3452	94.49	41.38	42.46	50.46	PSENEW3_00000278	1909.5	3602	98.59	40.13	41.11	50.16	PSENEW3_00000278	2231.5	4260	116.61	41.71	43.36	52.55	PSENEW3_00000278
PSENEW3_00000279	297	540	83.33	38.28	37.99	44.64	PSENEW3_00000279	299	535	82.56	38.9	37.98	44.96	PSENEW3_00000279	351	636	98.15	41.46	40.92	49.02	PSENEW3_00000279	363	682	105.25	40.15	41.04	49.4	PSENEW3_00000279	247.5	475	73.3	31.56	32.94	39.14	PSENEW3_00000279	329.5	621	95.83	39.04	39.96	48.75	PSENEW3_00000279	342	615	94.91	36.04	35.29	42.77	PSENEW3_00000279
PSENEW3_00000280	39.5	68	4.36	2.11	1.99	2.33	PSENEW3_00000280	40	72	4.62	2.16	2.12	2.51	PSENEW3_00000280	39	72	4.62	1.91	1.92	2.31	PSENEW3_00000280	57	105	6.73	2.62	2.62	3.16	PSENEW3_00000280	52	97	6.22	2.75	2.79	3.32	PSENEW3_00000280	70.5	128	8.21	3.47	3.42	4.17	PSENEW3_00000280	76.5	142	9.1	3.35	3.38	4.1	PSENEW3_00000280
PSENEW3_00000281	17.5	29	2.28	1.15	1.04	1.22	PSENEW3_00000281	5	9	0.71	0.33	0.33	0.39	PSENEW3_00000281	8	15	1.18	0.48	0.49	0.59	PSENEW3_00000281	31.5	58	4.56	1.78	1.78	2.14	PSENEW3_00000281	17	28	2.2	1.11	0.99	1.18	PSENEW3_00000281	24.5	39	3.07	1.48	1.28	1.56	PSENEW3_00000281	28	48	3.78	1.5	1.4	1.7	PSENEW3_00000281
PSENEW3_00000282	375	599	35.91	18.78	16.37	19.24	PSENEW3_00000282	459.5	731	43.82	23.22	20.16	23.86	PSENEW3_00000282	516.5	826	49.52	23.7	20.65	24.73	PSENEW3_00000282	357.5	582	34.89	15.36	13.61	16.38	PSENEW3_00000282	304	495	29.68	15.06	13.33	15.85	PSENEW3_00000282	351.5	569	34.11	16.18	14.22	17.35	PSENEW3_00000282	774.5	1270	76.14	31.71	28.31	34.31	PSENEW3_00000282
PSENEW3_00000283	102.5	176	37.39	18.19	17.05	20.03	PSENEW3_00000283	96.5	164	34.84	17.28	16.03	18.97	PSENEW3_00000283	82	142	30.17	13.34	12.58	15.07	PSENEW3_00000283	193.5	342.5	72.77	29.47	28.37	34.15	PSENEW3_00000283	152	267	56.73	26.69	25.49	30.29	PSENEW3_00000283	158	265	56.3	25.77	23.47	28.64	PSENEW3_00000283	122.5	212	45.04	17.77	16.75	20.3	PSENEW3_00000283
PSENEW3_00000284	1273.5	2463	111.35	48.09	50.76	59.65	PSENEW3_00000284	1359	2616	118.26	51.79	54.4	64.4	PSENEW3_00000284	1654	3173	143.44	57.23	59.81	71.64	PSENEW3_00000284	2231	4296.5	194.24	72.29	75.74	91.17	PSENEW3_00000284	1724.5	3327	150.41	64.42	67.58	80.31	PSENEW3_00000284	2183	4209	190.28	75.77	79.33	96.8	PSENEW3_00000284	1249	2397	108.36	38.56	40.3	48.83	PSENEW3_00000284
PSENEW3_00000285	19	38	5	2.09	2.28	2.68	PSENEW3_00000285	14	28	3.68	1.55	1.69	2.01	PSENEW3_00000285	22	44	5.79	2.22	2.41	2.89	PSENEW3_00000285	36	70	9.21	3.4	3.59	4.32	PSENEW3_00000285	19	37	4.87	2.07	2.19	2.6	PSENEW3_00000285	34	68	8.95	3.43	3.73	4.55	PSENEW3_00000285	41	76	10	3.68	3.72	4.51	PSENEW3_00000285
PSENEW3_00000286	1833.5	3398	32.17	14.5	14.67	17.23	PSENEW3_00000286	1604	3009	28.49	12.8	13.1	15.51	PSENEW3_00000286	1780.5	3345	31.67	12.9	13.2	15.82	PSENEW3_00000286	2400	4496	42.57	16.29	16.6	19.98	PSENEW3_00000286	1912.5	3551	33.62	14.96	15.11	17.95	PSENEW3_00000286	2621	4955	46.91	19.05	19.56	23.86	PSENEW3_00000286	2021.5	3793	35.91	13.07	13.35	16.18	PSENEW3_00000286
PSENEW3_00000287	3116.5	6014	245.67	106.33	112	131.6	PSENEW3_00000287	3286.5	6356	259.64	113.18	119.44	141.38	PSENEW3_00000287	3480	6684	273.04	108.81	113.85	136.37	PSENEW3_00000287	3130	6009	245.47	91.65	95.71	115.21	PSENEW3_00000287	2503.5	4843	197.83	84.51	88.9	105.64	PSENEW3_00000287	2796	5378	219.69	87.69	91.59	111.76	PSENEW3_00000287	3378.5	6484	264.87	94.24	98.49	119.36	PSENEW3_00000287
PSENEW3_00000288	670	1212	64.1	29.6	29.23	34.34	PSENEW3_00000288	657	1187	62.78	29.29	28.88	34.19	PSENEW3_00000288	780	1409	74.52	31.58	31.07	37.22	PSENEW3_00000288	701.5	1250	66.11	26.6	25.78	31.03	PSENEW3_00000288	543	979	51.78	23.73	23.27	27.65	PSENEW3_00000288	602	1077	56.96	24.45	23.75	28.98	PSENEW3_00000288	829	1477	78.12	29.94	29.05	35.2	PSENEW3_00000288
PSENEW3_00000289	11	20	2.51	1.15	1.15	1.35	PSENEW3_00000289	13	23	2.89	1.38	1.33	1.57	PSENEW3_00000289	13	21	2.64	1.25	1.1	1.32	PSENEW3_00000289	14	24	3.02	1.26	1.18	1.42	PSENEW3_00000289	5	10	1.26	0.52	0.56	0.67	PSENEW3_00000289	9	17	2.14	0.87	0.89	1.09	PSENEW3_00000289	14	26	3.27	1.2	1.21	1.47	PSENEW3_00000289
PSENEW3_00000290	506.5	938.5	33.42	15.07	15.24	17.9	PSENEW3_00000290	553	1025	36.5	16.6	16.79	19.88	PSENEW3_00000290	567	1073.5	38.23	15.46	15.94	19.09	PSENEW3_00000290	731.5	1358.5	48.38	18.67	18.86	22.71	PSENEW3_00000290	635	1181	42.06	18.69	18.9	22.46	PSENEW3_00000290	701.5	1288	45.87	19.18	19.12	23.33	PSENEW3_00000290	1020.83	1907	67.91	24.82	25.25	30.6	PSENEW3_00000290
PSENEW3_00000291	768.5	1360.5	76.32	36.01	34.79	40.88	PSENEW3_00000291	763.5	1359	76.23	36.11	35.07	41.51	PSENEW3_00000291	861	1549.5	86.92	36.97	36.24	43.41	PSENEW3_00000291	749.5	1348.5	75.65	30.14	29.5	35.5	PSENEW3_00000291	638	1134	63.61	29.57	28.58	33.97	PSENEW3_00000291	737	1323	74.21	31.74	30.94	37.76	PSENEW3_00000291	1140	2035	114.15	43.67	42.45	51.44	PSENEW3_00000291
PSENEW3_00000292	884	1578	24.58	11.5	11.21	13.17	PSENEW3_00000292	870	1539	23.97	11.42	11.03	13.05	PSENEW3_00000292	953.5	1701	26.5	11.37	11.05	13.23	PSENEW3_00000292	1050.5	1888	29.41	11.73	11.47	13.8	PSENEW3_00000292	920.5	1644	25.61	11.85	11.51	13.67	PSENEW3_00000292	968.5	1718	26.76	11.58	11.16	13.61	PSENEW3_00000292	1279	2259	35.19	13.6	13.08	15.86	PSENEW3_00000292
PSENEW3_00000293	342.5	655	14.05	6.14	6.4	7.52	PSENEW3_00000293	372	716	15.36	6.73	7.06	8.36	PSENEW3_00000293	441	853.5	18.3	7.24	7.63	9.14	PSENEW3_00000293	528	1004.5	21.54	8.12	8.4	10.11	PSENEW3_00000293	451	870.5	18.67	7.99	8.39	9.97	PSENEW3_00000293	540.5	1039	22.28	8.9	9.29	11.34	PSENEW3_00000293	465	896.5	19.23	6.81	7.15	8.66	PSENEW3_00000293
PSENEW3_00000294	4.5	14	0.57	0.15	0.26	0.3	PSENEW3_00000294	2	8	0.32	0.07	0.15	0.18	PSENEW3_00000294	1.5	5.5	0.22	0.05	0.09	0.11	PSENEW3_00000294	4.5	18.5	0.75	0.13	0.29	0.35	PSENEW3_00000294	7	18.5	0.75	0.23	0.34	0.4	PSENEW3_00000294	11.5	28	1.13	0.36	0.47	0.58	PSENEW3_00000294	5	14.5	0.59	0.14	0.22	0.26	PSENEW3_00000294
PSENEW3_00000295	3	6	1.16	0.48	0.53	0.62	PSENEW3_00000295	2	3	0.58	0.33	0.27	0.31	PSENEW3_00000295	9	16	3.08	1.33	1.29	1.54	PSENEW3_00000295	2	4	0.77	0.28	0.3	0.36	PSENEW3_00000295	4	7	1.35	0.64	0.61	0.72	PSENEW3_00000295	3	5	0.96	0.44	0.4	0.49	PSENEW3_00000295	11	21	4.05	1.45	1.51	1.82	PSENEW3_00000295
PSENEW3_00000296	13	23	1.44	0.68	0.66	0.77	PSENEW3_00000296	14	26	1.63	0.74	0.75	0.89	PSENEW3_00000296	18	33	2.07	0.86	0.86	1.03	PSENEW3_00000296	18	30	1.88	0.81	0.73	0.88	PSENEW3_00000296	8	15	0.94	0.41	0.42	0.5	PSENEW3_00000296	9	17	1.06	0.43	0.44	0.54	PSENEW3_00000296	21	39	2.44	0.9	0.91	1.1	PSENEW3_00000296
PSENEW3_00000297	2051	3356	612.41	312.6	279.2	328.05	PSENEW3_00000297	2088	3488	636.5	321.21	292.8	346.59	PSENEW3_00000297	2371.5	3948	720.44	331.24	300.4	359.82	PSENEW3_00000297	2226.5	3663	668.43	291.23	260.64	313.73	PSENEW3_00000297	1973	3280	598.54	297.52	268.95	319.61	PSENEW3_00000297	2081.5	3426	625.18	291.62	260.65	318.05	PSENEW3_00000297	2088.5	3486	636.13	260.24	236.55	286.67	PSENEW3_00000297
PSENEW3_00000298	2363	4525	189.38	82.6	86.34	101.45	PSENEW3_00000298	2379.83	4568	191.18	83.97	87.95	104.1	PSENEW3_00000298	2620	5014	209.85	83.93	87.5	104.81	PSENEW3_00000298	2587.67	5027.5	210.41	77.63	82.05	98.76	PSENEW3_00000298	2200.83	4275.5	178.94	76.12	80.41	95.55	PSENEW3_00000298	2250.83	4367	182.77	72.33	76.2	92.98	PSENEW3_00000298	3836.67	7358	307.95	109.65	114.52	138.78	PSENEW3_00000298
PSENEW3_00000299	4345	8621	1013.44	426.61	462.03	542.87	PSENEW3_00000299	4153.83	8205	964.54	411.65	443.71	525.22	PSENEW3_00000299	4372.5	8684	1020.85	393.44	425.66	509.85	PSENEW3_00000299	5650.67	11200.5	1316.67	476.14	513.4	617.98	PSENEW3_00000299	5189.83	10309.5	1211.93	504.15	544.57	647.14	PSENEW3_00000299	5117.83	10149	1193.06	461.91	497.42	606.94	PSENEW3_00000299	6297.17	12554	1475.78	505.49	548.79	665.05	PSENEW3_00000299
PSENEW3_00000300	2254	4340.5	141.6	61.42	64.56	75.85	PSENEW3_00000300	2332.33	4493	146.57	64.14	67.43	79.81	PSENEW3_00000300	2661.83	5138	167.62	66.47	69.89	83.71	PSENEW3_00000300	1752	3379.5	110.25	40.97	42.99	51.75	PSENEW3_00000300	1441	2780	90.69	38.85	40.75	48.43	PSENEW3_00000300	1761.5	3391.5	110.64	44.12	46.13	56.29	PSENEW3_00000300	5715.33	11144.5	363.57	127.32	135.2	163.84	PSENEW3_00000300
PSENEW3_00000301	4664.5	8477.5	247.21	113.61	112.7	132.42	PSENEW3_00000301	5101.33	9318	271.71	125.41	124.99	147.96	PSENEW3_00000301	5933.83	10856	316.56	132.44	132	158.1	PSENEW3_00000301	3203	5876.5	171.36	66.95	66.82	80.43	PSENEW3_00000301	2693	4917	143.38	64.89	64.43	76.56	PSENEW3_00000301	3553.5	6459.5	188.36	79.56	78.53	95.82	PSENEW3_00000301	15312.8	27969.5	815.6	304.91	303.29	367.54	PSENEW3_00000301
PSENEW3_00000302	3019	5964	73.57	31.1	33.54	39.41	PSENEW3_00000302	2949.5	5812	71.69	30.67	32.98	39.04	PSENEW3_00000302	3142	6208	76.58	29.67	31.93	38.25	PSENEW3_00000302	2819.5	5553.5	68.51	24.93	26.71	32.15	PSENEW3_00000302	2557	5056.5	62.37	26.06	28.03	33.31	PSENEW3_00000302	2746	5416	66.81	26.01	27.85	33.99	PSENEW3_00000302	4162	8230.5	101.53	35.06	37.75	45.75	PSENEW3_00000302
PSENEW3_00000303	191.5	352	40.49	18.4	18.46	21.69	PSENEW3_00000303	183.5	344	39.57	17.79	18.2	21.55	PSENEW3_00000303	203	376	43.25	17.87	18.03	21.6	PSENEW3_00000303	250.5	468.5	53.89	20.65	21.01	25.29	PSENEW3_00000303	219	406.5	46.76	20.82	21.01	24.97	PSENEW3_00000303	190.5	346	39.8	16.82	16.59	20.25	PSENEW3_00000303	198.5	375.5	43.19	15.59	16.06	19.46	PSENEW3_00000303
PSENEW3_00000304	52	98	3.85	1.71	1.76	2.06	PSENEW3_00000304	68	119	4.68	2.25	2.15	2.55	PSENEW3_00000304	59	111	4.36	1.78	1.82	2.18	PSENEW3_00000304	82	143	5.62	2.31	2.19	2.64	PSENEW3_00000304	65	118	4.64	2.11	2.08	2.48	PSENEW3_00000304	71	127	4.99	2.14	2.08	2.54	PSENEW3_00000304	61	113	4.44	1.64	1.65	2	PSENEW3_00000304
PSENEW3_00000305	705.5	1230	260.59	124.84	118.81	139.59	PSENEW3_00000305	608.5	1074	227.54	108.68	104.67	123.9	PSENEW3_00000305	672.5	1189	251.91	109.06	105.04	125.81	PSENEW3_00000305	656	1145	242.58	99.62	94.59	113.86	PSENEW3_00000305	603	1057	223.94	105.57	100.63	119.58	PSENEW3_00000305	572	985	208.69	93.04	87.01	106.16	PSENEW3_00000305	923.5	1598	338.56	133.61	125.9	152.57	PSENEW3_00000305
PSENEW3_00000306	1047.5	1906	169.77	77.93	77.4	90.94	PSENEW3_00000306	1065	1949	173.6	79.97	79.86	94.53	PSENEW3_00000306	1082.5	2000	178.15	73.8	74.28	88.97	PSENEW3_00000306	952.5	1750	155.88	60.81	60.78	73.16	PSENEW3_00000306	860	1596	142.16	63.3	63.88	75.91	PSENEW3_00000306	980	1785	159	67.02	66.29	80.89	PSENEW3_00000306	1239	2268	202.02	75.36	75.12	91.04	PSENEW3_00000306
PSENEW3_00000307	60.5	121	10.84	4.53	4.94	5.81	PSENEW3_00000307	27	54	4.84	2.04	2.23	2.63	PSENEW3_00000307	43	85	7.62	2.95	3.18	3.8	PSENEW3_00000307	35	68	6.09	2.25	2.38	2.86	PSENEW3_00000307	34	67	6	2.52	2.7	3.21	PSENEW3_00000307	35	70	6.27	2.41	2.62	3.19	PSENEW3_00000307	31	62	5.56	1.9	2.07	2.5	PSENEW3_00000307
PSENEW3_00000308	269	533.5	74.51	31.38	33.97	39.91	PSENEW3_00000308	237.5	468	65.36	27.96	30.07	35.59	PSENEW3_00000308	241.5	476.5	66.55	25.82	27.75	33.24	PSENEW3_00000308	234	459.5	64.18	23.43	25.02	30.12	PSENEW3_00000308	226.5	447.5	62.5	26.14	28.08	33.37	PSENEW3_00000308	220	432	60.34	23.59	25.16	30.69	PSENEW3_00000308	372.5	741.5	103.56	35.53	38.51	46.67	PSENEW3_00000308
PSENEW3_00000309	1580	3026.5	110.83	48.33	50.53	59.37	PSENEW3_00000309	1771	3381	123.82	54.68	56.96	67.42	PSENEW3_00000309	1423	2733.5	100.1	39.89	41.74	50	PSENEW3_00000309	1333.5	2550.5	93.4	35	36.42	43.84	PSENEW3_00000309	1352.5	2590.5	94.87	40.93	42.63	50.66	PSENEW3_00000309	1012	1955	71.59	28.45	29.85	36.42	PSENEW3_00000309	1467.5	2822.5	103.36	36.7	38.44	46.58	PSENEW3_00000309
PSENEW3_00000310	10415	19756.5	395.66	174.21	180.38	211.94	PSENEW3_00000310	10100.5	19183	384.17	170.53	176.73	209.19	PSENEW3_00000310	10814	20528.5	411.12	165.77	171.42	205.33	PSENEW3_00000310	12895.5	24424	489.13	185.11	190.72	229.58	PSENEW3_00000310	11403	21699	434.56	188.71	195.27	232.05	PSENEW3_00000310	10964.5	20822	417	168.59	173.86	212.14	PSENEW3_00000310	11529.5	21909	438.77	157.67	163.16	197.73	PSENEW3_00000310
PSENEW3_00000311	11	21.5	2.05	0.88	0.94	1.1	PSENEW3_00000311	4.5	9	0.86	0.36	0.4	0.47	PSENEW3_00000311	3	6.5	0.62	0.22	0.26	0.31	PSENEW3_00000311	12	22	2.1	0.82	0.82	0.99	PSENEW3_00000311	8	15	1.43	0.63	0.64	0.77	PSENEW3_00000311	3	6	0.57	0.22	0.24	0.29	PSENEW3_00000311	13	26	2.48	0.85	0.92	1.12	PSENEW3_00000311
PSENEW3_00000312	1	2	0.35	0.15	0.16	0.19	PSENEW3_00000312	1	2	0.35	0.15	0.16	0.19	PSENEW3_00000312	2	4	0.69	0.27	0.29	0.35	PSENEW3_00000312	4	7	1.22	0.5	0.47	0.57	PSENEW3_00000312	3	4	0.69	0.43	0.31	0.37	PSENEW3_00000312	2	4	0.69	0.27	0.29	0.35	PSENEW3_00000312	3	6	1.04	0.36	0.39	0.47	PSENEW3_00000312
PSENEW3_00000313	622	1180	107.66	47.4	49.08	57.67	PSENEW3_00000313	686	1302	118.8	52.77	54.65	64.69	PSENEW3_00000313	740	1404	128.1	51.68	53.41	63.98	PSENEW3_00000313	1000.83	1905	173.81	65.46	67.77	81.58	PSENEW3_00000313	896.5	1722	157.12	67.59	70.6	83.9	PSENEW3_00000313	836	1594	145.44	58.56	60.64	73.99	PSENEW3_00000313	806.5	1550	141.42	50.25	52.59	63.73	PSENEW3_00000313
PSENEW3_00000314	1424	2633	447.79	202.27	204.15	239.87	PSENEW3_00000314	1380.5	2557	434.86	197.92	200.05	236.8	PSENEW3_00000314	1299.5	2387	405.95	169.16	169.27	202.75	PSENEW3_00000314	1513.5	2797	475.68	184.5	185.48	223.26	PSENEW3_00000314	1466	2714	461.56	206.03	207.4	246.47	PSENEW3_00000314	1397	2604	442.86	182.41	184.64	225.29	PSENEW3_00000314	2140	3984	677.55	248.52	251.96	305.33	PSENEW3_00000314
PSENEW3_00000315	4795	9080.5	525.49	231.77	239.57	281.49	PSENEW3_00000315	5055	9592.5	555.12	246.61	255.37	302.28	PSENEW3_00000315	5473.83	10387.5	601.13	242.47	250.65	300.23	PSENEW3_00000315	6540	12363	715.45	271.29	278.97	335.8	PSENEW3_00000315	5277.5	10008	579.17	252.38	260.24	309.26	PSENEW3_00000315	6386.5	12133.5	702.17	283.76	292.75	357.21	PSENEW3_00000315	5481	10435.5	603.91	216.59	224.57	272.14	PSENEW3_00000315
PSENEW3_00000316	1953.5	3697.5	129.71	57.24	59.13	69.48	PSENEW3_00000316	1844	3474.5	121.88	54.53	56.07	66.37	PSENEW3_00000316	2122.33	4011.5	140.72	56.99	58.68	70.28	PSENEW3_00000316	1491	2850	99.98	37.49	38.98	46.92	PSENEW3_00000316	1341.5	2553	89.56	38.89	40.24	47.82	PSENEW3_00000316	1528	2907.5	101.99	41.15	42.52	51.89	PSENEW3_00000316	2194.5	4156.5	145.81	52.57	54.22	65.71	PSENEW3_00000316
PSENEW3_00000317	4186.5	8310	847.96	356.8	386.59	454.23	PSENEW3_00000317	4325.5	8572	874.69	372.09	402.38	476.3	PSENEW3_00000317	4697	9327	951.73	366.86	396.84	475.33	PSENEW3_00000317	5728	11357	1158.88	418.96	451.87	543.92	PSENEW3_00000317	4926	9788	998.78	415.37	448.79	533.32	PSENEW3_00000317	5077.5	10086	1029.18	397.79	429.09	523.57	PSENEW3_00000317	4252.5	8436	860.82	296.31	320.11	387.92	PSENEW3_00000317
PSENEW3_00000318	1727.5	3384	288.74	123.11	131.64	154.67	PSENEW3_00000318	1782	3506	299.15	128.18	137.61	162.89	PSENEW3_00000318	1733	3391	289.33	113.18	120.64	144.51	PSENEW3_00000318	2310.5	4545	387.8	141.31	151.21	182.01	PSENEW3_00000318	2048.5	4044	345.05	144.43	155.05	184.25	PSENEW3_00000318	2171.5	4270	364.33	142.25	151.9	185.35	PSENEW3_00000318	2176	4280	365.19	126.78	135.8	164.57	PSENEW3_00000318
PSENEW3_00000319	180	348	20.57	8.89	9.38	11.02	PSENEW3_00000319	217	413	24.41	10.81	11.23	13.29	PSENEW3_00000319	275	528	31.21	12.44	13.01	15.59	PSENEW3_00000319	265	501	29.61	11.23	11.55	13.9	PSENEW3_00000319	187	353	20.86	9.13	9.37	11.14	PSENEW3_00000319	207	394	23.29	9.39	9.71	11.85	PSENEW3_00000319	340	640	37.83	13.72	14.07	17.05	PSENEW3_00000319
PSENEW3_00000320	91	171	14.91	6.63	6.8	7.99	PSENEW3_00000320	78	142	12.38	5.73	5.7	6.74	PSENEW3_00000320	78	149	12.99	5.21	5.42	6.49	PSENEW3_00000320	72	132	11.51	4.5	4.49	5.4	PSENEW3_00000320	73	137	11.95	5.26	5.37	6.38	PSENEW3_00000320	73.5	135	11.77	4.92	4.91	5.99	PSENEW3_00000320	29	50	4.36	1.73	1.62	1.96	PSENEW3_00000320
PSENEW3_00000321	3664.5	7261	263.08	110.89	119.94	140.92	PSENEW3_00000321	3654	7249	262.64	111.61	120.82	143.02	PSENEW3_00000321	4090	8104	293.62	113.43	122.43	146.65	PSENEW3_00000321	2938	5820	210.87	76.3	82.22	98.97	PSENEW3_00000321	2498.5	4969	180.04	74.81	80.9	96.14	PSENEW3_00000321	3101.5	6161	223.22	86.28	93.07	113.56	PSENEW3_00000321	4451.5	8836	320.14	110.14	119.05	144.27	PSENEW3_00000321
PSENEW3_00000322	635.5	1196	41.9	18.59	19.1	22.44	PSENEW3_00000322	676.5	1269	44.45	19.98	20.45	24.21	PSENEW3_00000322	673.5	1263	44.24	18.06	18.45	22.1	PSENEW3_00000322	740	1391	48.73	18.58	19	22.87	PSENEW3_00000322	620	1174	41.13	17.95	18.48	21.96	PSENEW3_00000322	723	1350	47.29	19.45	19.72	24.06	PSENEW3_00000322	840	1591	55.73	20.09	20.73	25.12	PSENEW3_00000322
PSENEW3_00000323	2462.5	4719	91.19	39.75	41.58	48.85	PSENEW3_00000323	2350.5	4525	87.45	38.29	40.23	47.62	PSENEW3_00000323	2595	4988	96.39	38.38	40.19	48.14	PSENEW3_00000323	2324	4447	85.94	32.19	33.51	40.34	PSENEW3_00000323	1958	3780	73.05	31.27	32.82	39.01	PSENEW3_00000323	2388	4573	88.37	35.43	36.84	44.96	PSENEW3_00000323	2901	5581	107.85	38.28	40.11	48.6	PSENEW3_00000323
PSENEW3_00000324	1907	3734.5	104.32	44.49	47.56	55.88	PSENEW3_00000324	1942.5	3804	106.26	45.74	48.88	57.86	PSENEW3_00000324	2253.5	4420	123.46	48.18	51.48	61.66	PSENEW3_00000324	1479.5	2894.5	80.85	29.62	31.53	37.95	PSENEW3_00000324	1217.5	2389	66.73	28.1	29.99	35.63	PSENEW3_00000324	1442	2841	79.36	30.93	33.09	40.37	PSENEW3_00000324	2507.5	4918	137.37	47.83	51.08	61.91	PSENEW3_00000324
PSENEW3_00000325	261.5	518.5	36.72	15.47	16.74	19.67	PSENEW3_00000325	294.5	584	41.36	17.58	19.03	22.52	PSENEW3_00000325	335	663	46.95	18.16	19.58	23.45	PSENEW3_00000325	308.5	605.5	42.88	15.66	16.72	20.13	PSENEW3_00000325	233.5	463	32.79	13.67	14.73	17.51	PSENEW3_00000325	294.5	582	41.22	16.01	17.18	20.97	PSENEW3_00000325	369.5	734	51.98	17.87	19.33	23.43	PSENEW3_00000325
PSENEW3_00000326	715.5	1425.5	104.82	43.94	47.79	56.15	PSENEW3_00000326	639	1276.5	93.86	39.61	43.18	51.11	PSENEW3_00000326	732.83	1463	107.57	41.24	44.85	53.73	PSENEW3_00000326	812.5	1613.5	118.64	42.82	46.26	55.68	PSENEW3_00000326	711	1409	103.6	43.2	46.55	55.32	PSENEW3_00000326	800	1579	116.1	45.16	48.41	59.06	PSENEW3_00000326	819	1615.5	118.79	41.12	44.17	53.53	PSENEW3_00000326
PSENEW3_00000327	1121	2220.5	120.16	50.67	54.78	64.36	PSENEW3_00000327	1079.5	2139.5	115.77	49.25	53.26	63.04	PSENEW3_00000327	1250.83	2468	133.55	51.81	55.69	66.7	PSENEW3_00000327	1259.5	2490.5	134.77	48.85	52.55	63.25	PSENEW3_00000327	1062	2096	113.42	47.49	50.96	60.56	PSENEW3_00000327	1277	2525	136.63	53.05	56.97	69.51	PSENEW3_00000327	1305.5	2597.5	140.56	48.24	52.27	63.34	PSENEW3_00000327
PSENEW3_00000328	3	6	0.22	0.09	0.1	0.12	PSENEW3_00000328	1	2	0.07	0.03	0.03	0.04	PSENEW3_00000328	3	4	0.15	0.09	0.06	0.07	PSENEW3_00000328	4	7	0.26	0.11	0.1	0.12	PSENEW3_00000328	5	9	0.34	0.15	0.15	0.18	PSENEW3_00000328	1	2	0.07	0.03	0.03	0.04	PSENEW3_00000328	7	13	0.49	0.18	0.18	0.22	PSENEW3_00000328
PSENEW3_00000329	797.5	1582	95.76	40.32	43.66	51.3	PSENEW3_00000329	819	1620	98.06	41.79	45.11	53.4	PSENEW3_00000329	949	1874	113.44	43.97	47.3	56.66	PSENEW3_00000329	1752	3463	209.62	76.02	81.74	98.39	PSENEW3_00000329	1431	2838	171.79	71.58	77.19	91.73	PSENEW3_00000329	1699.5	3371	204.06	78.98	85.08	103.81	PSENEW3_00000329	1142	2259	136.74	47.2	50.85	61.62	PSENEW3_00000329
PSENEW3_00000330	687.5	1341.5	41.87	17.92	19.09	22.43	PSENEW3_00000330	746	1454.5	45.4	19.63	20.88	24.72	PSENEW3_00000330	815	1590	49.63	19.47	20.69	24.78	PSENEW3_00000330	665.5	1297	40.48	14.89	15.78	19	PSENEW3_00000330	513.5	995	31.05	13.24	13.95	16.58	PSENEW3_00000330	589	1145	35.74	14.11	14.9	18.18	PSENEW3_00000330	820.5	1594.5	49.77	17.49	18.51	22.43	PSENEW3_00000330
PSENEW3_00000331	1495.5	2866.5	138.34	60.28	63.07	74.11	PSENEW3_00000331	1479	2815.5	135.88	60.18	62.51	73.99	PSENEW3_00000331	1624.5	3092	149.23	60.01	62.22	74.53	PSENEW3_00000331	1368	2602	125.58	47.32	48.97	58.94	PSENEW3_00000331	1178	2253	108.74	46.98	48.86	58.06	PSENEW3_00000331	1243	2360	113.9	46.06	47.49	57.94	PSENEW3_00000331	1666.5	3141.5	151.62	54.92	56.38	68.32	PSENEW3_00000331
PSENEW3_00000332	4869	9474	106.77	45.83	48.68	57.19	PSENEW3_00000332	5114.5	9966	112.31	48.59	51.67	61.16	PSENEW3_00000332	5722.5	11175	125.94	49.36	52.51	62.9	PSENEW3_00000332	3698	7196	81.1	29.87	31.62	38.06	PSENEW3_00000332	3371	6566	74	31.39	33.25	39.51	PSENEW3_00000332	3789	7385	83.23	32.78	34.7	42.34	PSENEW3_00000332	8259.5	16124	181.71	63.56	67.57	81.89	PSENEW3_00000332
PSENEW3_00000333	1345	2620	266.26	114.16	121.39	142.63	PSENEW3_00000333	1216.5	2365	240.35	104.22	110.56	130.88	PSENEW3_00000333	1442.5	2803	284.86	112.21	118.78	142.27	PSENEW3_00000333	825	1605	163.11	60.1	63.6	76.56	PSENEW3_00000333	675.5	1318	133.94	56.73	60.19	71.52	PSENEW3_00000333	706.5	1365	138.72	55.12	57.84	70.57	PSENEW3_00000333	1870.5	3636	369.51	129.8	137.41	166.52	PSENEW3_00000333
PSENEW3_00000334	401.5	657	74.89	38.22	34.14	40.11	PSENEW3_00000334	438	695	79.22	42.09	36.44	43.14	PSENEW3_00000334	399	658	75	34.81	31.27	37.46	PSENEW3_00000334	528	859	97.91	43.14	38.18	45.95	PSENEW3_00000334	487.5	807	91.98	45.92	41.33	49.12	PSENEW3_00000334	485.5	803	91.53	42.49	38.16	46.56	PSENEW3_00000334	498.5	822.5	93.75	38.8	34.86	42.25	PSENEW3_00000334
PSENEW3_00000335	6.5	13	1.44	0.6	0.66	0.77	PSENEW3_00000335	5	9	1	0.47	0.46	0.54	PSENEW3_00000335	10	20	2.21	0.85	0.92	1.1	PSENEW3_00000335	17	33	3.65	1.35	1.42	1.71	PSENEW3_00000335	17.5	33	3.65	1.6	1.64	1.95	PSENEW3_00000335	12	24	2.65	1.02	1.11	1.35	PSENEW3_00000335	8	15.5	1.71	0.6	0.64	0.77	PSENEW3_00000335
PSENEW3_00000336	1	1	0.34	0.29	0.16	0.18	PSENEW3_00000336	2	3	1.03	0.58	0.47	0.56	PSENEW3_00000336	1	1	0.34	0.26	0.14	0.17	PSENEW3_00000336	2.5	5	1.71	0.61	0.67	0.8	PSENEW3_00000336	5	6	2.05	1.41	0.92	1.1	PSENEW3_00000336	2.5	5	1.71	0.66	0.71	0.87	PSENEW3_00000336	2	3	1.03	0.47	0.38	0.46	PSENEW3_00000336
PSENEW3_00000337	1255	2456	89.85	38.35	40.96	48.13	PSENEW3_00000337	1258.5	2466	90.22	38.82	41.5	49.13	PSENEW3_00000337	1346.5	2641	96.62	37.71	40.29	48.26	PSENEW3_00000337	1836	3611	132.11	48.15	51.51	62.01	PSENEW3_00000337	1639.5	3240	118.54	49.57	53.26	63.3	PSENEW3_00000337	1619.5	3208	117.37	45.49	48.93	59.71	PSENEW3_00000337	1415.5	2790	102.07	35.36	37.96	46	PSENEW3_00000337
PSENEW3_00000338	214	424.5	17.9	7.54	8.16	9.59	PSENEW3_00000338	234	467	19.69	8.32	9.06	10.72	PSENEW3_00000338	271	538	22.68	8.74	9.46	11.33	PSENEW3_00000338	324	639	26.94	9.79	10.5	12.64	PSENEW3_00000338	280	557	23.48	9.75	10.55	12.54	PSENEW3_00000338	322.5	641	27.02	10.44	11.27	13.75	PSENEW3_00000338	239	474	19.98	6.88	7.43	9.01	PSENEW3_00000338
PSENEW3_00000339	438	853.5	19.68	8.43	8.97	10.54	PSENEW3_00000339	388.5	764	17.61	7.55	8.1	9.59	PSENEW3_00000339	450.5	871	20.08	7.95	8.37	10.03	PSENEW3_00000339	275	537	12.38	4.54	4.83	5.81	PSENEW3_00000339	243	478	11.02	4.63	4.95	5.88	PSENEW3_00000339	312	606	13.97	5.52	5.83	7.11	PSENEW3_00000339	1048	2047	47.19	16.5	17.55	21.27	PSENEW3_00000339
PSENEW3_00000340	1276.5	2327	262.44	120.24	119.65	140.58	PSENEW3_00000340	1248.5	2268.5	255.85	118.71	117.69	139.32	PSENEW3_00000340	1303.5	2345.5	264.53	112.53	110.3	132.12	PSENEW3_00000340	1252	2262.5	255.17	101.21	99.5	119.76	PSENEW3_00000340	1089.5	1996	225.11	101.54	101.15	120.21	PSENEW3_00000340	1136	2055	231.77	98.37	96.63	117.91	PSENEW3_00000340	1539	2788	314.44	118.52	116.93	141.7	PSENEW3_00000340
PSENEW3_00000341	1059	2096	79.39	33.5	36.2	42.53	PSENEW3_00000341	1001	1974.5	74.79	31.96	34.41	40.73	PSENEW3_00000341	1209.5	2402.5	91	35.07	37.95	45.45	PSENEW3_00000341	1329	2628.5	99.56	36.08	38.82	46.73	PSENEW3_00000341	1192.5	2343	88.75	37.33	39.88	47.39	PSENEW3_00000341	1191	2352	89.09	34.64	37.14	45.32	PSENEW3_00000341	1204.5	2382	90.23	31.16	33.55	40.66	PSENEW3_00000341
PSENEW3_00000342	1562	2904	187.92	84.42	85.67	100.66	PSENEW3_00000342	1527	2855	184.75	83.3	84.99	100.6	PSENEW3_00000342	1644	3095.5	200.31	81.43	83.52	100.04	PSENEW3_00000342	2214	4154	268.81	102.69	104.81	126.17	PSENEW3_00000342	1956	3638	235.42	104.59	105.78	125.71	PSENEW3_00000342	2058.5	3819	247.13	102.27	103.04	125.72	PSENEW3_00000342	1922	3579.5	231.63	84.93	86.14	104.38	PSENEW3_00000342
PSENEW3_00000343	227.5	426	30.78	13.73	14.03	16.49	PSENEW3_00000343	186	344	24.86	11.33	11.43	13.53	PSENEW3_00000343	214	408.5	29.52	11.84	12.31	14.74	PSENEW3_00000343	240.5	449	32.44	12.46	12.65	15.23	PSENEW3_00000343	223	416	30.06	13.31	13.51	16.05	PSENEW3_00000343	195	366	26.45	10.82	11.03	13.45	PSENEW3_00000343	275	507.5	36.67	13.57	13.64	16.52	PSENEW3_00000343
PSENEW3_00000344	324	566	25.81	12.34	11.76	13.82	PSENEW3_00000344	368	657	29.95	14.14	13.78	16.31	PSENEW3_00000344	421	746	34.01	14.69	14.18	16.99	PSENEW3_00000344	410.5	726	33.1	13.42	12.91	15.54	PSENEW3_00000344	324	577	26.31	12.21	11.82	14.05	PSENEW3_00000344	292	523	23.84	10.22	9.94	12.13	PSENEW3_00000344	699.5	1274	58.09	21.78	21.6	26.18	PSENEW3_00000344
PSENEW3_00000345	601	1189	49.79	21.02	22.7	26.67	PSENEW3_00000345	616.5	1221	51.13	21.76	23.52	27.84	PSENEW3_00000345	727	1431	59.92	23.3	24.99	29.93	PSENEW3_00000345	1158	2291	95.94	34.76	37.41	45.03	PSENEW3_00000345	896.5	1785	74.75	31.02	33.59	39.91	PSENEW3_00000345	1078	2144	89.78	34.66	37.43	45.67	PSENEW3_00000345	878.5	1748	73.2	25.12	27.22	32.99	PSENEW3_00000345
PSENEW3_00000346	1310.5	2498	143.56	62.91	65.45	76.9	PSENEW3_00000346	1514	2885	165.8	73.35	76.27	90.29	PSENEW3_00000346	1619.5	3073	176.61	71.24	73.64	88.21	PSENEW3_00000346	1221	2328	133.79	50.3	52.17	62.8	PSENEW3_00000346	1001	1917	110.17	47.54	49.51	58.83	PSENEW3_00000346	981.5	1875	107.76	43.31	44.93	54.82	PSENEW3_00000346	1711	3274	188.16	67.15	69.97	84.79	PSENEW3_00000346
PSENEW3_00000347	693.5	1372	93.46	39.46	42.61	50.06	PSENEW3_00000347	683.5	1351	92.03	39.25	42.34	50.11	PSENEW3_00000347	735.5	1455	99.11	38.35	41.33	49.5	PSENEW3_00000347	814	1614	109.95	39.75	42.87	51.6	PSENEW3_00000347	672	1337	91.08	37.83	40.92	48.63	PSENEW3_00000347	764	1512	103	39.96	42.94	52.4	PSENEW3_00000347	1026	2039	138.9	47.73	51.65	62.59	PSENEW3_00000347
PSENEW3_00000348	4259	7987	365.04	162.58	166.42	195.54	PSENEW3_00000348	4487	8396	383.73	172.88	176.52	208.95	PSENEW3_00000348	5028.83	9363	427.93	175.92	178.43	213.72	PSENEW3_00000348	5159	9603	438.89	169.01	171.13	206	PSENEW3_00000348	4295.5	8028	366.91	162.23	164.87	195.92	PSENEW3_00000348	4747	8873	405.53	166.57	169.08	206.3	PSENEW3_00000348	4179	7850	358.78	130.42	133.42	161.68	PSENEW3_00000348
PSENEW3_00000349	2816	4827	684.36	333.46	312	366.59	PSENEW3_00000349	2858.5	4882	692.16	341.65	318.41	376.9	PSENEW3_00000349	3161.5	5369	761.2	343.09	317.39	380.17	PSENEW3_00000349	5321	9054	1283.65	540.74	500.52	602.48	PSENEW3_00000349	4734.5	8057	1142.3	554.68	513.28	609.96	PSENEW3_00000349	4814	8242	1168.53	524.01	487.19	594.46	PSENEW3_00000349	3175.5	5449	772.54	307.43	287.28	348.14	PSENEW3_00000349
PSENEW3_00000350	342	606	48.98	23.09	22.33	26.24	PSENEW3_00000350	334	595	48.09	22.76	22.12	26.18	PSENEW3_00000350	400	712	57.54	24.74	23.99	28.74	PSENEW3_00000350	265	458	37.02	15.35	14.43	17.37	PSENEW3_00000350	204	363	29.34	13.62	13.18	15.67	PSENEW3_00000350	214	387	31.28	13.28	13.04	15.91	PSENEW3_00000350	434	771	62.31	23.95	23.17	28.08	PSENEW3_00000350
PSENEW3_00000351	1954	3889	360.09	151.11	164.17	192.89	PSENEW3_00000351	2105.5	4181.5	387.18	164.35	178.11	210.83	PSENEW3_00000351	2287.5	4546.5	420.97	162.12	175.53	210.25	PSENEW3_00000351	1130	2255.5	208.84	75	81.43	98.02	PSENEW3_00000351	1017.5	2032	188.15	77.85	84.54	100.47	PSENEW3_00000351	972	1930	178.7	69.1	74.51	90.91	PSENEW3_00000351	2260	4497.5	416.44	142.89	154.86	187.66	PSENEW3_00000351
PSENEW3_00000352	1232.5	2420	74.14	31.54	33.8	39.72	PSENEW3_00000352	1281.5	2506.5	76.79	33.1	35.33	41.82	PSENEW3_00000352	1470.5	2876.5	88.13	34.48	36.75	44.01	PSENEW3_00000352	1351.5	2634.5	80.71	29.68	31.47	37.88	PSENEW3_00000352	1185	2311	70.8	30	31.81	37.81	PSENEW3_00000352	1214.5	2383	73.01	28.57	30.44	37.14	PSENEW3_00000352	1770	3477.5	106.54	37.03	39.62	48.01	PSENEW3_00000352
PSENEW3_00000353	76.5	157.5	13.91	5.64	6.34	7.45	PSENEW3_00000353	66	135.5	11.97	4.92	5.51	6.52	PSENEW3_00000353	84.33	174	15.37	5.7	6.41	7.68	PSENEW3_00000353	72.5	152.5	13.47	4.59	5.25	6.32	PSENEW3_00000353	53	114	10.07	3.87	4.53	5.38	PSENEW3_00000353	65	134	11.84	4.41	4.94	6.02	PSENEW3_00000353	84	171.5	15.15	5.07	5.63	6.83	PSENEW3_00000353
PSENEW3_00000354	1112	2195.5	224.03	94.77	102.14	120.01	PSENEW3_00000354	1187	2344.5	239.23	102.11	110.05	130.27	PSENEW3_00000354	1390.67	2750	280.61	108.62	117.01	140.15	PSENEW3_00000354	1865	3669.5	374.44	136.41	146	175.74	PSENEW3_00000354	1447	2850	290.82	122.01	130.68	155.29	PSENEW3_00000354	1752.5	3459	352.96	137.3	147.16	179.56	PSENEW3_00000354	1222.5	2413.5	246.28	85.18	91.58	110.98	PSENEW3_00000354
PSENEW3_00000355	2577.5	4899	50.02	21.98	22.8	26.79	PSENEW3_00000355	2700	5147	52.55	23.24	24.17	28.61	PSENEW3_00000355	2869.5	5469	55.84	22.42	23.28	27.89	PSENEW3_00000355	3492.5	6625	67.64	25.56	26.37	31.75	PSENEW3_00000355	2850	5414	55.27	24.04	24.84	29.52	PSENEW3_00000355	3181.5	6067	61.94	24.94	25.83	31.51	PSENEW3_00000355	2971	5674	57.93	20.71	21.54	26.11	PSENEW3_00000355
PSENEW3_00000356	2226.5	4273	229.24	99.77	104.51	122.8	PSENEW3_00000356	2306.5	4434	237.88	104.32	109.43	129.53	PSENEW3_00000356	2557.5	4946	265.34	105.02	110.64	132.52	PSENEW3_00000356	2306.5	4411	236.64	88.7	92.27	111.07	PSENEW3_00000356	1980	3807	204.24	87.78	91.77	109.06	PSENEW3_00000356	2411.5	4626	248.18	99.33	103.47	126.25	PSENEW3_00000356	5050	9712	521.03	185	193.75	234.8	PSENEW3_00000356
PSENEW3_00000357	369.33	659	71.32	33.38	32.52	38.2	PSENEW3_00000357	425	762	82.47	38.78	37.94	44.91	PSENEW3_00000357	465.5	824	89.18	38.56	37.18	44.54	PSENEW3_00000357	474	830	89.83	36.77	35.03	42.16	PSENEW3_00000357	346	596	64.5	30.94	28.98	34.44	PSENEW3_00000357	388	690	74.68	32.24	31.13	37.99	PSENEW3_00000357	355.5	622	67.32	26.27	25.03	30.34	PSENEW3_00000357
PSENEW3_00000358	2280.5	4153	268.74	123.26	122.52	143.96	PSENEW3_00000358	2354	4283	277.16	128.42	127.5	150.92	PSENEW3_00000358	2462.5	4480	289.91	121.97	120.88	144.79	PSENEW3_00000358	3424.5	6194	400.82	158.84	156.29	188.13	PSENEW3_00000358	2889.5	5225	338.11	154.51	151.93	180.55	PSENEW3_00000358	3032	5471	354.03	150.64	147.61	180.11	PSENEW3_00000358	2679.5	4907	317.54	118.4	118.08	143.09	PSENEW3_00000358
PSENEW3_00000359	557.5	1091	56.7	24.2	25.85	30.37	PSENEW3_00000359	602	1156	60.08	26.38	27.64	32.72	PSENEW3_00000359	655.5	1262	65.59	26.08	27.35	32.76	PSENEW3_00000359	943.5	1844	95.84	35.15	37.37	44.98	PSENEW3_00000359	760.5	1482	77.03	32.66	34.61	41.13	PSENEW3_00000359	937.5	1814	94.28	37.41	39.31	47.96	PSENEW3_00000359	922	1787	92.88	32.72	34.54	41.86	PSENEW3_00000359
PSENEW3_00000360	1294.5	2486	145.89	63.45	66.51	78.15	PSENEW3_00000360	1375.5	2644.5	155.19	68.05	71.39	84.51	PSENEW3_00000360	1557.5	2956.5	173.5	69.96	72.34	86.65	PSENEW3_00000360	1334.5	2548.5	149.56	56.14	58.32	70.2	PSENEW3_00000360	1142	2188	128.4	55.38	57.7	68.56	PSENEW3_00000360	1274.5	2431	142.66	57.42	59.48	72.58	PSENEW3_00000360	1846.33	3533.5	207.37	73.99	77.11	93.45	PSENEW3_00000360
PSENEW3_00000361	315	626	60.42	25.4	27.55	32.37	PSENEW3_00000361	323.5	644.5	62.21	26.32	28.62	33.88	PSENEW3_00000361	353	707.5	68.29	26.08	28.48	34.11	PSENEW3_00000361	369.5	731.5	70.61	25.57	27.53	33.14	PSENEW3_00000361	253.5	506	48.84	20.22	21.95	26.08	PSENEW3_00000361	293	583	56.27	21.71	23.46	28.63	PSENEW3_00000361	374	744.5	71.86	24.65	26.72	32.38	PSENEW3_00000361
PSENEW3_00000362	827.5	1583.5	38.43	16.78	17.52	20.59	PSENEW3_00000362	905	1737.5	42.17	18.52	19.4	22.96	PSENEW3_00000362	1033.5	1983.5	48.14	19.2	20.07	24.04	PSENEW3_00000362	734.5	1419	34.44	12.78	13.43	16.17	PSENEW3_00000362	585.5	1129	27.4	11.74	12.31	14.63	PSENEW3_00000362	840	1625	39.44	15.65	16.44	20.07	PSENEW3_00000362	2886.5	5554.5	134.82	47.84	50.13	60.75	PSENEW3_00000362
PSENEW3_00000363	391.5	769.5	91.61	38.93	41.76	49.07	PSENEW3_00000363	354.5	696.5	82.92	35.58	38.14	45.15	PSENEW3_00000363	406	798.5	95.06	37	39.64	47.48	PSENEW3_00000363	352	691	82.26	30.04	32.08	38.61	PSENEW3_00000363	297	581	69.17	29.22	31.08	36.93	PSENEW3_00000363	335	657	78.21	30.62	32.61	39.79	PSENEW3_00000363	537.5	1060.5	126.25	43.69	46.95	56.89	PSENEW3_00000363
PSENEW3_00000364	380	752.5	90.88	38.33	41.43	48.68	PSENEW3_00000364	399.5	788	95.17	40.68	43.78	51.82	PSENEW3_00000364	409.5	810.5	97.89	37.86	40.82	48.89	PSENEW3_00000364	359	705.5	85.21	31.08	33.22	39.99	PSENEW3_00000364	333	656.5	79.29	33.23	35.63	42.34	PSENEW3_00000364	383	757.5	91.49	35.51	38.14	46.54	PSENEW3_00000364	1059	2102	253.86	87.34	94.4	114.4	PSENEW3_00000364
PSENEW3_00000365	5811	11092.5	210.4	92.06	95.92	112.71	PSENEW3_00000365	5752	10931	207.34	91.98	95.38	112.9	PSENEW3_00000365	6581.5	12562.5	238.29	95.56	99.36	119.01	PSENEW3_00000365	6119	11714.5	222.2	83.19	86.64	104.29	PSENEW3_00000365	5603	10733.5	203.59	87.82	91.48	108.71	PSENEW3_00000365	6067.5	11575.5	219.57	88.36	91.54	111.7	PSENEW3_00000365	6951.5	13245	251.23	90.04	93.42	113.22	PSENEW3_00000365
PSENEW3_00000366	68.5	136	3.4	1.43	1.55	1.82	PSENEW3_00000366	81.5	156	3.9	1.72	1.79	2.12	PSENEW3_00000366	101	190	4.75	1.93	1.98	2.37	PSENEW3_00000366	84	160	4	1.51	1.56	1.88	PSENEW3_00000366	65	124	3.1	1.34	1.39	1.66	PSENEW3_00000366	83	161	4.03	1.59	1.68	2.05	PSENEW3_00000366	95.5	182	4.55	1.63	1.69	2.05	PSENEW3_00000366
PSENEW3_00000367	41883	80056	1653.14	722.37	753.67	885.53	PSENEW3_00000367	40308.5	76834	1586.61	701.7	729.87	863.95	PSENEW3_00000367	47741.5	90921	1877.5	754.6	782.85	937.7	PSENEW3_00000367	32438.5	61820	1276.57	480.14	497.76	599.16	PSENEW3_00000367	30947.5	59153	1221.5	528.09	548.87	652.25	PSENEW3_00000367	27912.5	53090	1096.3	442.53	457.07	557.72	PSENEW3_00000367	46451	88465	1826.78	655	679.31	823.22	PSENEW3_00000367
PSENEW3_00000368	39435.5	73905	5685	2533.66	2591.8	3045.28	PSENEW3_00000368	38452.5	71773	5521	2493.58	2539.77	3006.34	PSENEW3_00000368	44653.8	83663	6435.62	2629.18	2683.42	3214.2	PSENEW3_00000368	29439.5	54978	4229.08	1623.23	1649.01	1984.93	PSENEW3_00000368	28253.5	52924	4071.08	1795.94	1829.31	2173.86	PSENEW3_00000368	24890.3	46502	3577.08	1469.99	1491.38	1819.76	PSENEW3_00000368	42855.5	80224	6171.08	2251.08	2294.79	2780.93	PSENEW3_00000368
PSENEW3_00000369	4767	9089	90.94	39.84	41.46	48.71	PSENEW3_00000369	4879	9267.5	92.72	41.15	42.66	50.49	PSENEW3_00000369	5460.5	10405.5	104.11	41.82	43.41	52	PSENEW3_00000369	5893	11208.5	112.14	42.26	43.73	52.64	PSENEW3_00000369	5137.5	9812	98.17	42.48	44.11	52.42	PSENEW3_00000369	5726	10920	109.26	43.99	45.55	55.58	PSENEW3_00000369	6766	12930	129.37	46.23	48.11	58.3	PSENEW3_00000369
PSENEW3_00000370	1945.5	3765	143.7	62.02	65.51	76.98	PSENEW3_00000370	1939	3748.5	143.07	62.39	65.82	77.91	PSENEW3_00000370	2124.5	4106.5	156.74	62.07	65.35	78.28	PSENEW3_00000370	3220	6235.5	238	88.09	92.8	111.7	PSENEW3_00000370	2798	5423	206.98	88.25	93.01	110.53	PSENEW3_00000370	3063.5	5939	226.68	89.77	94.51	115.32	PSENEW3_00000370	2052.5	3972	151.6	53.49	56.38	68.32	PSENEW3_00000370
PSENEW3_00000371	210	379	61.93	28.66	28.23	33.17	PSENEW3_00000371	228.5	402	65.69	31.48	30.22	35.77	PSENEW3_00000371	215.5	380	62.09	26.95	25.89	31.01	PSENEW3_00000371	173	307	50.16	20.26	19.56	23.54	PSENEW3_00000371	126	228	37.25	17.01	16.74	19.89	PSENEW3_00000371	157	283	46.24	19.7	19.28	23.52	PSENEW3_00000371	287	502	82.03	32.02	30.5	36.96	PSENEW3_00000371
PSENEW3_00000372	28668.5	53499	1825.49	817.04	832.24	977.86	PSENEW3_00000372	28339	52964	1807.23	815.19	831.36	984.09	PSENEW3_00000372	30873.3	57643	1966.89	806.35	820.12	982.34	PSENEW3_00000372	36493	68158	2325.68	892.55	906.84	1091.57	PSENEW3_00000372	30685.5	57445	1960.13	865.23	880.77	1046.67	PSENEW3_00000372	32470.5	60789	2074.24	850.65	864.8	1055.22	PSENEW3_00000372	31681.8	59262	2022.13	738.2	751.96	911.25	PSENEW3_00000372
PSENEW3_00000373	76.5	163	16.57	6.49	7.55	8.87	PSENEW3_00000373	61	126	12.8	5.23	5.89	6.97	PSENEW3_00000373	54.5	119	12.09	4.24	5.04	6.04	PSENEW3_00000373	77.5	162.5	16.51	5.65	6.44	7.75	PSENEW3_00000373	70	145.5	14.79	5.88	6.64	7.9	PSENEW3_00000373	69	148.5	15.09	5.38	6.29	7.68	PSENEW3_00000373	23.5	58	5.89	1.63	2.19	2.66	PSENEW3_00000373
PSENEW3_00000374	6161.5	11056	287.62	133.88	131.13	154.07	PSENEW3_00000374	6013	10814	281.32	131.87	129.41	153.19	PSENEW3_00000374	6673	12018	312.64	132.87	130.36	156.15	PSENEW3_00000374	7247.5	13028.5	338.93	135.14	132.16	159.08	PSENEW3_00000374	5787	10494.5	273.01	124.4	122.67	145.78	PSENEW3_00000374	6191.5	11115.5	289.16	123.66	120.56	147.11	PSENEW3_00000374	7036.5	12704	330.49	125	122.9	148.93	PSENEW3_00000374
PSENEW3_00000375	1652	3167	92.49	40.3	42.17	49.55	PSENEW3_00000375	1757.5	3351	97.87	43.27	45.02	53.29	PSENEW3_00000375	1996.83	3824	111.68	44.64	46.57	55.78	PSENEW3_00000375	2091.5	3973	116.03	43.78	45.24	54.46	PSENEW3_00000375	1706	3261	95.24	41.17	42.8	50.86	PSENEW3_00000375	1783.5	3426	100.06	39.99	41.72	50.9	PSENEW3_00000375	2000.5	3827	111.77	39.9	41.56	50.37	PSENEW3_00000375
PSENEW3_00000376	1092.33	2116	162.27	69.97	73.98	86.92	PSENEW3_00000376	1099	2122	162.73	71.05	74.86	88.61	PSENEW3_00000376	1256.5	2425.5	186	73.75	77.56	92.9	PSENEW3_00000376	1689.5	3278.5	251.42	92.87	98.03	118	PSENEW3_00000376	1380.5	2682	205.67	87.48	92.42	109.83	PSENEW3_00000376	1671	3241.5	248.58	98.38	103.64	126.46	PSENEW3_00000376	1420.5	2770	212.42	74.39	78.99	95.73	PSENEW3_00000376
PSENEW3_00000377	1543.83	3018	70.65	30.18	32.21	37.84	PSENEW3_00000377	1512	2956	69.19	29.84	31.83	37.68	PSENEW3_00000377	1734	3397.5	79.53	31.07	33.16	39.72	PSENEW3_00000377	2554	4994.5	116.91	42.85	45.59	54.87	PSENEW3_00000377	2177	4248	99.44	42.11	44.68	53.1	PSENEW3_00000377	2903	5649.5	132.24	52.17	55.14	67.28	PSENEW3_00000377	2180.5	4259	99.7	34.85	37.07	44.93	PSENEW3_00000377
PSENEW3_00000378	2938	5571.5	504.66	222.27	230.08	270.33	PSENEW3_00000378	2872	5448.5	493.52	219.31	227.03	268.74	PSENEW3_00000378	2891.5	5475	495.92	200.47	206.78	247.68	PSENEW3_00000378	5128.5	9760.5	884.1	332.98	344.73	414.96	PSENEW3_00000378	4452.5	8468.5	767.07	333.27	344.68	409.6	PSENEW3_00000378	4320	8177	740.67	300.43	308.8	376.8	PSENEW3_00000378	3472	6586	596.56	214.75	221.84	268.83	PSENEW3_00000378
PSENEW3_00000379	861.5	1671.5	37.48	16.13	17.09	20.08	PSENEW3_00000379	894	1741.5	39.05	16.9	17.96	21.26	PSENEW3_00000379	1075.5	2095	46.97	18.46	19.59	23.46	PSENEW3_00000379	837.5	1628.5	36.51	13.46	14.24	17.14	PSENEW3_00000379	726	1416.5	31.76	13.45	14.27	16.96	PSENEW3_00000379	886.5	1731	38.81	15.26	16.18	19.74	PSENEW3_00000379	2002.5	3900	87.44	30.66	32.52	39.41	PSENEW3_00000379
PSENEW3_00000380	2407.5	4427	274.63	124.74	125.2	147.11	PSENEW3_00000380	2393	4376	271.46	125.15	124.88	147.82	PSENEW3_00000380	2511	4632	287.34	119.23	119.81	143.51	PSENEW3_00000380	2927.5	5409	335.55	130.17	130.84	157.49	PSENEW3_00000380	2422	4454	276.3	124.16	124.15	147.54	PSENEW3_00000380	2683.5	4969	308.25	127.81	128.52	156.82	PSENEW3_00000380	2939	5425	336.54	124.5	125.15	151.66	PSENEW3_00000380
PSENEW3_00000381	1964	3733	202	88.77	92.09	108.21	PSENEW3_00000381	1944.5	3677	198.97	88.7	91.53	108.35	PSENEW3_00000381	1968	3733	202	81.51	84.23	100.89	PSENEW3_00000381	2692.5	5106	276.3	104.43	107.74	129.68	PSENEW3_00000381	2280	4314	233.44	101.95	104.9	124.65	PSENEW3_00000381	2471.5	4670	252.71	102.68	105.36	128.56	PSENEW3_00000381	2293	4356	235.71	84.73	87.65	106.22	PSENEW3_00000381
PSENEW3_00000382	1011.5	1836	99.28	45.68	45.26	53.18	PSENEW3_00000382	957.5	1776	96.03	43.65	44.18	52.29	PSENEW3_00000382	1059	1966	106.31	43.83	44.33	53.09	PSENEW3_00000382	903	1646	89.01	35	34.71	41.77	PSENEW3_00000382	752	1357	73.38	33.6	32.97	39.18	PSENEW3_00000382	991.5	1816	98.2	41.16	40.94	49.96	PSENEW3_00000382	1674	3131	169.3	61.81	62.96	76.3	PSENEW3_00000382
PSENEW3_00000383	981.5	1943.5	142.49	60.1	64.96	76.32	PSENEW3_00000383	985	1936.5	141.97	60.88	65.31	77.31	PSENEW3_00000383	1070	2122.5	155.61	60.04	64.88	77.72	PSENEW3_00000383	691	1371.5	100.55	36.31	39.21	47.19	PSENEW3_00000383	524.5	1037	76.03	31.78	34.16	40.6	PSENEW3_00000383	774	1538	112.76	43.57	47.01	57.36	PSENEW3_00000383	2580.5	5115.5	375.04	129.19	139.46	169.01	PSENEW3_00000383
PSENEW3_00000384	1195.5	2337.5	23.02	9.83	10.49	12.33	PSENEW3_00000384	1048	2035.5	20.04	8.7	9.22	10.91	PSENEW3_00000384	1276	2491.5	24.53	9.62	10.23	12.25	PSENEW3_00000384	1434	2801.5	27.58	10.12	10.76	12.95	PSENEW3_00000384	1108	2154	21.21	9.02	9.53	11.33	PSENEW3_00000384	1514	2941	28.96	11.45	12.07	14.73	PSENEW3_00000384	1260	2460.5	24.23	8.47	9.01	10.92	PSENEW3_00000384
PSENEW3_00000385	649	1197	60.86	27.56	27.75	32.6	PSENEW3_00000385	669.5	1229.5	62.52	28.7	28.76	34.04	PSENEW3_00000385	637	1171	59.54	24.79	24.83	29.74	PSENEW3_00000385	627.5	1170	59.49	22.87	23.2	27.92	PSENEW3_00000385	542.33	1009.5	51.33	22.79	23.06	27.41	PSENEW3_00000385	575	1059	53.85	22.45	22.45	27.39	PSENEW3_00000385	771.5	1432	72.81	26.79	27.08	32.81	PSENEW3_00000385
PSENEW3_00000386	3490.5	6816	111.98	47.9	51.05	59.99	PSENEW3_00000386	3567.5	6893.5	113.26	49.41	52.1	61.67	PSENEW3_00000386	3800	7368	121.05	47.79	50.47	60.46	PSENEW3_00000386	5550	10796	177.37	65.36	69.16	83.25	PSENEW3_00000386	4617.33	8972.5	147.41	62.69	66.24	78.71	PSENEW3_00000386	5631	10948	179.87	71.03	74.99	91.5	PSENEW3_00000386	4422	8610	141.46	49.61	52.6	63.75	PSENEW3_00000386
PSENEW3_00000387	595	1035	76.18	36.58	34.73	40.81	PSENEW3_00000387	592.5	1011	74.41	36.76	34.23	40.52	PSENEW3_00000387	653	1149	84.57	36.79	35.26	42.24	PSENEW3_00000387	221	393	28.93	11.66	11.28	13.58	PSENEW3_00000387	183	315	23.18	11.13	10.42	12.38	PSENEW3_00000387	173.5	303	22.3	9.8	9.3	11.35	PSENEW3_00000387	704.5	1241	91.34	35.41	33.97	41.16	PSENEW3_00000387
PSENEW3_00000388	1212.5	2404	172.7	72.75	78.73	92.51	PSENEW3_00000388	1245	2463	176.94	75.4	81.4	96.35	PSENEW3_00000388	1313.5	2590	186.06	72.23	77.58	92.93	PSENEW3_00000388	1049	2075	149.07	54.02	58.12	69.96	PSENEW3_00000388	985	1958	140.66	58.47	63.2	75.11	PSENEW3_00000388	1078.5	2136	153.45	59.49	63.98	78.06	PSENEW3_00000388	1134	2254	161.93	55.63	60.21	72.97	PSENEW3_00000388
PSENEW3_00000389	2599.5	5001	164.43	71.39	74.97	88.08	PSENEW3_00000389	2443.5	4700	154.54	67.73	71.09	84.15	PSENEW3_00000389	2568.5	4965	163.25	64.64	68.07	81.53	PSENEW3_00000389	3012	5780	190.05	70.99	74.1	89.2	PSENEW3_00000389	2709.5	5213	171.41	73.62	77.02	91.53	PSENEW3_00000389	2806	5417	178.11	70.84	74.26	90.61	PSENEW3_00000389	2694	5192	170.71	60.49	63.48	76.93	PSENEW3_00000389
PSENEW3_00000390	4427.5	8220.5	68.13	30.65	31.06	36.5	PSENEW3_00000390	4871	9004	74.63	34.03	34.33	40.64	PSENEW3_00000390	5342.5	9831.5	81.49	33.89	33.98	40.7	PSENEW3_00000390	5072.5	9323.5	77.28	30.14	30.13	36.27	PSENEW3_00000390	4146.5	7680	63.65	28.4	28.6	33.99	PSENEW3_00000390	4959.5	9151.5	75.85	31.56	31.62	38.59	PSENEW3_00000390	5900.5	10895	90.3	33.39	33.58	40.69	PSENEW3_00000390
PSENEW3_00000391	1061	1807.5	111.39	54.61	50.78	59.67	PSENEW3_00000391	1083	1847	113.82	56.27	52.36	61.98	PSENEW3_00000391	1187	2041.5	125.81	55.99	52.46	62.84	PSENEW3_00000391	1365	2322.5	143.13	60.3	55.81	67.18	PSENEW3_00000391	1081.5	1859	114.56	55.08	51.48	61.17	PSENEW3_00000391	1203.5	2065.5	127.29	56.94	53.07	64.76	PSENEW3_00000391	1534	2654	163.56	64.55	60.82	73.71	PSENEW3_00000391
PSENEW3_00000392	3660.5	6607	116.08	53.71	52.92	62.18	PSENEW3_00000392	3718.5	6717	118.01	55.07	54.29	64.26	PSENEW3_00000392	4110	7440	130.71	55.27	54.5	65.28	PSENEW3_00000392	4638.5	8279	145.45	58.41	56.71	68.27	PSENEW3_00000392	4182.5	7508	131.9	60.72	59.27	70.43	PSENEW3_00000392	4275.5	7638	134.19	57.67	55.95	68.27	PSENEW3_00000392	4069.5	7316	128.53	48.82	47.8	57.92	PSENEW3_00000392
PSENEW3_00000393	1020	1881	76.26	34.54	34.77	40.85	PSENEW3_00000393	1087.5	2000	81.08	37.17	37.3	44.15	PSENEW3_00000393	1099	2020	81.89	34.1	34.15	40.9	PSENEW3_00000393	918.5	1693	68.64	26.69	26.76	32.21	PSENEW3_00000393	790	1454	58.95	26.47	26.49	31.48	PSENEW3_00000393	913	1679	68.07	28.42	28.38	34.63	PSENEW3_00000393	3317	6115	247.91	91.83	92.19	111.72	PSENEW3_00000393
PSENEW3_00000394	1078	1733	449.74	233.66	205.04	240.91	PSENEW3_00000394	1017	1624	421.45	222.5	193.88	229.49	PSENEW3_00000394	1144.5	1841	477.77	227.34	199.21	238.62	PSENEW3_00000394	1351.5	2158	560.03	251.4	218.37	262.85	PSENEW3_00000394	1202.5	1943	504.24	257.88	226.58	269.25	PSENEW3_00000394	1192	1902	493.6	237.5	205.79	251.11	PSENEW3_00000394	1203.5	1958	508.13	213.27	188.96	228.98	PSENEW3_00000394
PSENEW3_00000395	2510.5	4544	216.79	100.04	98.84	116.13	PSENEW3_00000395	2641	4758	227	106.22	104.43	123.61	PSENEW3_00000395	2828.5	5108	243.7	103.29	101.62	121.71	PSENEW3_00000395	3166.5	5697	271.8	108.29	105.98	127.57	PSENEW3_00000395	2854	5163	246.33	112.52	110.68	131.53	PSENEW3_00000395	3070.5	5561	265.31	112.47	110.62	134.97	PSENEW3_00000395	2899	5241	250.05	94.45	92.98	112.68	PSENEW3_00000395
PSENEW3_00000396	1444	2376	91.15	46.27	41.56	48.83	PSENEW3_00000396	1409	2325.5	89.21	45.57	41.04	48.58	PSENEW3_00000396	1666	2729.5	104.71	48.92	43.66	52.3	PSENEW3_00000396	1763	2930.5	112.42	48.48	43.84	52.77	PSENEW3_00000396	1440	2387.5	91.59	45.65	41.16	48.91	PSENEW3_00000396	1467.5	2447	93.87	43.22	39.14	47.76	PSENEW3_00000396	1452.5	2408	92.38	38.05	34.35	41.63	PSENEW3_00000396
PSENEW3_00000397	1120.5	1939	85.75	41.39	39.09	45.93	PSENEW3_00000397	1200.5	2064.5	91.3	44.75	42	49.71	PSENEW3_00000397	1374.5	2376.5	105.09	46.52	43.82	52.49	PSENEW3_00000397	1076	1860.5	82.27	34.11	32.08	38.62	PSENEW3_00000397	817.5	1419.5	62.77	29.87	28.21	33.52	PSENEW3_00000397	963.5	1645	72.74	32.71	30.33	37.01	PSENEW3_00000397	1231	2120	93.75	37.17	34.86	42.25	PSENEW3_00000397
PSENEW3_00000398	1387.5	2530	322.7	147.82	147.12	172.86	PSENEW3_00000398	1426.5	2588	330.1	153.39	151.85	179.75	PSENEW3_00000398	1407.5	2550	325.26	137.42	135.62	162.45	PSENEW3_00000398	1774.5	3203	408.55	162.24	159.3	191.75	PSENEW3_00000398	1676.5	3047	388.65	176.71	174.64	207.53	PSENEW3_00000398	1709	3122	398.21	167.36	166.03	202.58	PSENEW3_00000398	1820.5	3284	418.88	158.56	155.76	188.76	PSENEW3_00000398
PSENEW3_00000399	1115.5	1784.5	43.33	22.62	19.75	23.21	PSENEW3_00000399	1142.5	1822.5	44.25	23.39	20.36	24.1	PSENEW3_00000399	1278.5	2015	48.92	23.76	20.4	24.43	PSENEW3_00000399	1296.5	2056.5	49.93	22.56	19.47	23.44	PSENEW3_00000399	1054	1655.5	40.2	21.15	18.06	21.46	PSENEW3_00000399	1257.5	1985.5	48.21	23.44	20.1	24.52	PSENEW3_00000399	1093.5	1767.5	42.91	18.13	15.96	19.34	PSENEW3_00000399
PSENEW3_00000400	3819	6610.5	91.91	44.35	41.9	49.24	PSENEW3_00000400	3898	6761.5	94.01	45.69	43.25	51.19	PSENEW3_00000400	4080.5	7125	99.07	43.43	41.31	49.48	PSENEW3_00000400	4634.5	8063.5	112.12	46.19	43.72	52.62	PSENEW3_00000400	4134	7209.5	100.24	47.5	45.04	53.53	PSENEW3_00000400	4299	7472.5	103.9	45.89	43.32	52.86	PSENEW3_00000400	6403	11109.5	154.47	60.79	57.44	69.61	PSENEW3_00000400
PSENEW3_00000401	392.5	650	69.44	35.02	31.66	37.2	PSENEW3_00000401	375	603	64.42	33.78	29.64	35.08	PSENEW3_00000401	337.5	558	59.62	27.6	24.86	29.77	PSENEW3_00000401	413	675	72.12	31.63	28.12	33.85	PSENEW3_00000401	343	558	59.62	30.28	26.79	31.83	PSENEW3_00000401	327	537	57.37	26.82	23.92	29.19	PSENEW3_00000401	321.5	539	57.59	23.45	21.41	25.95	PSENEW3_00000401
PSENEW3_00000402	573.5	1013	248.28	117.4	113.19	133	PSENEW3_00000402	528	916	224.51	109.1	103.28	122.25	PSENEW3_00000402	518.5	907	222.3	97.27	92.69	111.03	PSENEW3_00000402	546.5	949	232.6	96.01	90.7	109.17	PSENEW3_00000402	492	869	212.99	99.65	95.71	113.73	PSENEW3_00000402	476.5	833	204.17	89.67	85.12	103.87	PSENEW3_00000402	797.5	1385	339.46	133.47	126.23	152.97	PSENEW3_00000402
PSENEW3_00000403	626.5	936	193.92	108.41	88.41	103.88	PSENEW3_00000403	617.5	948	196.41	107.85	90.35	106.95	PSENEW3_00000403	619.5	940	194.75	98.24	81.2	97.27	PSENEW3_00000403	645.5	990	205.11	95.86	79.98	96.27	PSENEW3_00000403	591	894	185.22	101.18	83.23	98.9	PSENEW3_00000403	573.5	885	183.36	91.23	76.45	93.28	PSENEW3_00000403	720	1100	227.9	101.86	84.75	102.7	PSENEW3_00000403
PSENEW3_00000404	1698.5	2847	167.21	83.32	76.23	89.57	PSENEW3_00000404	1677.5	2785	163.57	83.06	75.24	89.07	PSENEW3_00000404	1779.5	2975	174.73	80	72.85	87.27	PSENEW3_00000404	1472.5	2465	144.77	61.99	56.45	67.95	PSENEW3_00000404	1345.5	2239	131.5	65.3	59.09	70.22	PSENEW3_00000404	1367.5	2299.5	135.05	61.66	56.31	68.71	PSENEW3_00000404	4473.5	7389.5	434	179.41	161.39	195.58	PSENEW3_00000404
PSENEW3_00000405	1784.5	3105	184.24	88.44	83.99	98.69	PSENEW3_00000405	1883	3287	195.04	94.19	89.72	106.2	PSENEW3_00000405	2135	3704	219.78	96.97	91.64	109.77	PSENEW3_00000405	1536.5	2661	157.89	65.35	61.57	74.11	PSENEW3_00000405	1325.5	2298	136.35	64.99	61.27	72.81	PSENEW3_00000405	1270.5	2260.5	134.13	57.88	55.92	68.23	PSENEW3_00000405	1908	3364.5	199.63	77.31	74.24	89.96	PSENEW3_00000405
PSENEW3_00000406	1532	2767	66.3	30.66	30.23	35.52	PSENEW3_00000406	1400.5	2547	61.03	28.29	28.08	33.23	PSENEW3_00000406	1530.5	2769	66.35	28.07	27.67	33.14	PSENEW3_00000406	1648	3008	72.08	28.31	28.1	33.83	PSENEW3_00000406	1413.5	2554	61.2	27.99	27.5	32.68	PSENEW3_00000406	1526	2760	66.13	28.07	27.57	33.64	PSENEW3_00000406	2444	4322	103.56	39.99	38.51	46.67	PSENEW3_00000406
PSENEW3_00000407	2394.5	4411	173.66	78.74	79.17	93.02	PSENEW3_00000407	2450.5	4495	176.97	81.33	81.41	96.36	PSENEW3_00000407	2706.5	4941	194.53	81.56	81.11	97.15	PSENEW3_00000407	2143.5	3934	154.88	60.49	60.39	72.69	PSENEW3_00000407	1888.5	3482	137.09	61.44	61.6	73.2	PSENEW3_00000407	1747.5	3223	126.89	52.82	52.9	64.55	PSENEW3_00000407	2525	4647	182.95	67.88	68.03	82.45	PSENEW3_00000407
PSENEW3_00000408	240	430	113.96	53.12	51.95	61.04	PSENEW3_00000408	229	412.5	109.32	51.16	50.29	59.53	PSENEW3_00000408	256.5	460.5	122.04	52.03	50.89	60.95	PSENEW3_00000408	224	388.5	102.96	42.55	40.15	48.32	PSENEW3_00000408	186.5	334	88.52	40.84	39.77	47.27	PSENEW3_00000408	177	313	82.95	36.01	34.58	42.2	PSENEW3_00000408	274	505	133.83	49.59	49.77	60.31	PSENEW3_00000408
PSENEW3_00000409	2260.5	4092	250.74	115.69	114.31	134.31	PSENEW3_00000409	2130	3855.5	236.24	110.03	108.68	128.64	PSENEW3_00000409	2306.5	4189.5	256.71	108.18	107.04	128.21	PSENEW3_00000409	1738.5	3186.5	195.25	76.36	76.13	91.64	PSENEW3_00000409	1550	2802	171.69	78.48	77.15	91.68	PSENEW3_00000409	1713	3133	191.97	80.59	80.04	97.66	PSENEW3_00000409	2465.5	4485	274.82	103.16	102.19	123.84	PSENEW3_00000409
PSENEW3_00000410	389	693	49.22	23.08	22.44	26.36	PSENEW3_00000410	444	802	56.96	26.58	26.2	31.02	PSENEW3_00000410	450.5	802	56.96	24.49	23.75	28.45	PSENEW3_00000410	525.5	948	67.33	26.75	26.25	31.6	PSENEW3_00000410	474.5	843	59.87	27.85	26.9	31.97	PSENEW3_00000410	524.5	943	66.97	28.6	27.92	34.07	PSENEW3_00000410	479	871	61.86	23.23	23	27.88	PSENEW3_00000410
PSENEW3_00000411	2891	5315	81.69	37.11	37.24	43.76	PSENEW3_00000411	2915	5303	81.5	37.77	37.49	44.38	PSENEW3_00000411	3032.5	5555	85.37	35.67	35.6	42.64	PSENEW3_00000411	3605.5	6596	101.37	39.72	39.53	47.58	PSENEW3_00000411	3090.5	5665	87.06	39.25	39.12	46.49	PSENEW3_00000411	3433	6237	95.86	40.51	39.96	48.76	PSENEW3_00000411	3922.5	7221	110.98	41.17	41.27	50.01	PSENEW3_00000411
PSENEW3_00000412	2720	5312	71.86	30.73	32.76	38.49	PSENEW3_00000412	2860.5	5565	75.28	32.62	34.63	40.99	PSENEW3_00000412	3062	5946.5	80.45	31.71	33.54	40.18	PSENEW3_00000412	4145	8084.5	109.37	40.19	42.65	51.33	PSENEW3_00000412	3150.5	6179.5	83.6	35.22	37.56	44.64	PSENEW3_00000412	4329.5	8446	114.26	44.97	47.64	58.13	PSENEW3_00000412	3312.5	6491	87.81	30.6	32.65	39.57	PSENEW3_00000412
PSENEW3_00000413	1348	2461	58.88	26.94	26.84	31.54	PSENEW3_00000413	1347	2455	58.73	27.17	27.02	31.98	PSENEW3_00000413	1444	2657.5	63.58	26.44	26.51	31.75	PSENEW3_00000413	1028.5	1916.5	45.85	17.64	17.88	21.52	PSENEW3_00000413	879.5	1632.5	39.06	17.39	17.55	20.85	PSENEW3_00000413	983.5	1830	43.78	18.06	18.25	22.27	PSENEW3_00000413	1498.5	2744	65.65	24.48	24.41	29.58	PSENEW3_00000413
PSENEW3_00000414	2421	4296	223.44	105.17	101.87	119.69	PSENEW3_00000414	2457	4364	226.98	107.73	104.41	123.6	PSENEW3_00000414	2702.83	4776.5	248.43	107.6	103.59	124.08	PSENEW3_00000414	2866.5	5111.5	265.85	106.87	103.66	124.78	PSENEW3_00000414	2502.5	4528.5	235.53	107.56	105.83	125.77	PSENEW3_00000414	2619.33	4669	242.84	104.6	101.25	123.54	PSENEW3_00000414	3526.5	6119.5	318.28	125.25	118.36	143.43	PSENEW3_00000414
PSENEW3_00000415	1589.5	2576	420	216.46	191.48	224.98	PSENEW3_00000415	1610.5	2617	426.68	221.36	196.28	232.34	PSENEW3_00000415	1661.83	2658.5	433.45	207.39	180.73	216.48	PSENEW3_00000415	1533.5	2491.5	406.22	179.22	158.4	190.66	PSENEW3_00000415	1334.5	2176.5	354.86	179.8	159.46	189.49	PSENEW3_00000415	1389.33	2255	367.66	173.92	153.29	187.04	PSENEW3_00000415	1653.5	2702.5	440.63	184.09	163.85	198.56	PSENEW3_00000415
PSENEW3_00000416	900	1669	43.49	19.59	19.83	23.3	PSENEW3_00000416	985	1841	47.98	21.64	22.07	26.12	PSENEW3_00000416	1123.5	2070	53.94	22.41	22.49	26.94	PSENEW3_00000416	680	1260	32.84	12.7	12.8	15.41	PSENEW3_00000416	541	992	25.85	11.65	11.62	13.8	PSENEW3_00000416	622	1147	29.89	12.44	12.46	15.21	PSENEW3_00000416	628	1142	29.76	11.18	11.07	13.41	PSENEW3_00000416
PSENEW3_00000417	878.5	1580	99.75	46.32	45.48	53.43	PSENEW3_00000417	861.5	1543	97.41	45.85	44.81	53.04	PSENEW3_00000417	949	1688	106.57	45.86	44.43	53.22	PSENEW3_00000417	880.5	1582	99.87	39.84	38.94	46.88	PSENEW3_00000417	774.5	1420	89.65	40.4	40.28	47.87	PSENEW3_00000417	814	1475	93.12	39.45	38.82	47.37	PSENEW3_00000417	603.5	1091	68.88	26.02	25.61	31.04	PSENEW3_00000417
PSENEW3_00000418	4855.5	8492	1012.56	483.56	461.63	542.4	PSENEW3_00000418	4562	7958	948.89	458.57	436.51	516.7	PSENEW3_00000418	4584	7986	952.23	418.37	397.04	475.58	PSENEW3_00000418	5865	10238	1220.75	501.27	476	572.96	PSENEW3_00000418	5302	9216	1098.89	522.41	493.78	586.78	PSENEW3_00000418	5195	9012	1074.56	475.58	448.01	546.66	PSENEW3_00000418	5616.5	9799	1168.4	457.3	434.49	526.53	PSENEW3_00000418
PSENEW3_00000419	2255	4299	231.46	101.41	105.52	123.99	PSENEW3_00000419	2313	4417	237.81	104.99	109.4	129.5	PSENEW3_00000419	2539	4838	260.48	104.64	108.61	130.09	PSENEW3_00000419	1576.5	3025	162.87	60.84	63.51	76.44	PSENEW3_00000419	1371.5	2634	141.82	61.02	63.72	75.73	PSENEW3_00000419	1651	3144	169.27	68.25	70.58	86.11	PSENEW3_00000419	6361	12130	653.09	233.86	242.86	294.31	PSENEW3_00000419
PSENEW3_00000420	1743.83	3383	57.6	24.8	26.26	30.85	PSENEW3_00000420	1646.5	3154	53.7	23.63	24.7	29.24	PSENEW3_00000420	1832	3516	59.86	23.88	24.96	29.9	PSENEW3_00000420	1993.5	3811	64.89	24.33	25.3	30.45	PSENEW3_00000420	1679.5	3214	54.72	23.63	24.59	29.22	PSENEW3_00000420	1766	3390	57.72	23.09	24.06	29.36	PSENEW3_00000420	2784	5357	91.21	32.37	33.92	41.1	PSENEW3_00000420
PSENEW3_00000421	2433	4308	217.72	102.7	99.26	116.63	PSENEW3_00000421	2438.5	4363	220.5	103.89	101.44	120.07	PSENEW3_00000421	2830.5	5044	254.92	109.5	106.29	127.32	PSENEW3_00000421	3657.5	6545	330.78	132.5	128.98	155.25	PSENEW3_00000421	3071.5	5508	278.37	128.27	125.08	148.64	PSENEW3_00000421	3641	6503	328.66	141.28	137.03	167.2	PSENEW3_00000421	2485.5	4387	221.71	85.78	82.45	99.91	PSENEW3_00000421
PSENEW3_00000422	386.5	618	128.04	66.88	58.37	68.59	PSENEW3_00000422	397	625	129.49	69.34	59.57	70.51	PSENEW3_00000422	463.5	727	150.62	73.5	62.8	75.23	PSENEW3_00000422	500.5	815	168.85	74.33	65.84	79.25	PSENEW3_00000422	473.5	754	156.22	81.07	70.19	83.42	PSENEW3_00000422	491	801	165.95	78.1	69.19	84.42	PSENEW3_00000422	441.5	707	146.48	62.46	54.47	66.01	PSENEW3_00000422
PSENEW3_00000423	3503.5	6359	108.1	49.74	49.28	57.9	PSENEW3_00000423	3637	6594	112.09	52.12	51.56	61.04	PSENEW3_00000423	3949	7179	122.04	51.38	50.88	60.95	PSENEW3_00000423	4771.5	8638	146.84	58.14	57.26	68.92	PSENEW3_00000423	3852	7003	119.04	54.11	53.49	63.57	PSENEW3_00000423	4426.5	7968	135.45	57.77	56.47	68.91	PSENEW3_00000423	3670.5	6624	112.6	42.61	41.87	50.74	PSENEW3_00000423
PSENEW3_00000424	1258	2370	72.7	32.23	33.14	38.94	PSENEW3_00000424	1236	2321	71.2	31.96	32.75	38.77	PSENEW3_00000424	1423	2633	80.77	33.41	33.68	40.34	PSENEW3_00000424	1742	3251	99.72	38.3	38.88	46.81	PSENEW3_00000424	1402	2614	80.18	35.54	36.03	42.82	PSENEW3_00000424	1508	2800	85.89	35.52	35.81	43.69	PSENEW3_00000424	1773.5	3325	101.99	37.15	37.93	45.96	PSENEW3_00000424
PSENEW3_00000425	696	1336	45.63	19.85	20.8	24.44	PSENEW3_00000425	746.5	1439	49.15	21.49	22.61	26.76	PSENEW3_00000425	873	1671	57.07	22.82	23.8	28.5	PSENEW3_00000425	819.5	1581	54	20.06	21.05	25.34	PSENEW3_00000425	789	1523	52.02	22.27	23.37	27.77	PSENEW3_00000425	821.5	1578	53.89	21.54	22.47	27.42	PSENEW3_00000425	798	1540	52.6	18.61	19.56	23.7	PSENEW3_00000425
PSENEW3_00000426	730	1364	208.78	93.32	95.18	111.83	PSENEW3_00000426	664	1233	188.72	85.68	86.82	102.77	PSENEW3_00000426	610.5	1140	174.49	71.52	72.76	87.15	PSENEW3_00000426	669.5	1241.5	190.03	73.45	74.1	89.19	PSENEW3_00000426	718	1333	204.03	90.81	91.68	108.95	PSENEW3_00000426	685.5	1255	192.09	80.56	80.09	97.72	PSENEW3_00000426	1849.5	3388	518.57	193.31	192.84	233.69	PSENEW3_00000426
PSENEW3_00000427	463	897	168.61	72.69	76.87	90.32	PSENEW3_00000427	457.5	889	167.11	72.5	76.87	90.99	PSENEW3_00000427	479	933	175.38	68.92	73.13	87.59	PSENEW3_00000427	486	947.5	178.1	65.48	69.45	83.59	PSENEW3_00000427	492.5	959	180.26	76.5	81	96.26	PSENEW3_00000427	474.5	923	173.5	68.48	72.34	88.26	PSENEW3_00000427	544	1056	198.5	69.83	73.81	89.45	PSENEW3_00000427
PSENEW3_00000428	515.5	1030.5	23.31	9.74	10.63	12.49	PSENEW3_00000428	529	1050	23.76	10.09	10.93	12.94	PSENEW3_00000428	574.5	1139.5	25.78	9.95	10.75	12.88	PSENEW3_00000428	625.5	1239	28.03	10.14	10.93	13.16	PSENEW3_00000428	462	912.5	20.64	8.64	9.28	11.02	PSENEW3_00000428	577.5	1146	25.93	10.03	10.81	13.19	PSENEW3_00000428	675.5	1339	30.29	10.44	11.27	13.65	PSENEW3_00000428
PSENEW3_00000429	402	759.5	66.62	29.45	30.37	35.69	PSENEW3_00000429	328.5	624	54.74	24.29	25.18	29.81	PSENEW3_00000429	399.5	754.5	66.18	26.82	27.6	33.06	PSENEW3_00000429	306	578	50.7	19.24	19.77	23.8	PSENEW3_00000429	212	403.5	35.39	15.37	15.9	18.9	PSENEW3_00000429	305.5	581	50.96	20.57	21.25	25.93	PSENEW3_00000429	366.5	701	61.49	21.95	22.87	27.71	PSENEW3_00000429
PSENEW3_00000430	882	1664	51.25	22.69	23.37	27.45	PSENEW3_00000430	947.5	1787	55.04	24.6	25.32	29.97	PSENEW3_00000430	1045.5	1952	60.12	24.65	25.07	30.03	PSENEW3_00000430	903.5	1689	52.02	19.95	20.28	24.42	PSENEW3_00000430	752.5	1422	43.8	19.15	19.68	23.39	PSENEW3_00000430	813.5	1542	47.49	19.24	19.8	24.16	PSENEW3_00000430	1580.5	2996	92.28	33.24	34.32	41.58	PSENEW3_00000430
PSENEW3_00000431	495	935.5	67.08	29.64	30.58	35.93	PSENEW3_00000431	453	861.5	61.77	27.38	28.42	33.64	PSENEW3_00000431	472	889	63.74	25.9	26.58	31.84	PSENEW3_00000431	450	854	61.23	23.13	23.88	28.74	PSENEW3_00000431	392.5	729	52.27	23.26	23.49	27.91	PSENEW3_00000431	419.5	789	56.57	23.09	23.59	28.78	PSENEW3_00000431	758.5	1418	101.67	37.14	37.81	45.82	PSENEW3_00000431
PSENEW3_00000432	654	1278.5	19.07	8.15	8.7	10.22	PSENEW3_00000432	694	1347.5	20.1	8.73	9.25	10.95	PSENEW3_00000432	732.5	1442	21.51	8.36	8.97	10.74	PSENEW3_00000432	805	1566	23.36	8.61	9.11	10.97	PSENEW3_00000432	613	1200	17.9	7.56	8.04	9.56	PSENEW3_00000432	688.5	1352	20.17	7.89	8.41	10.26	PSENEW3_00000432	958.5	1869	27.88	9.77	10.37	12.57	PSENEW3_00000432
PSENEW3_00000433	3663	6392	913.14	437.06	416.3	489.14	PSENEW3_00000433	3558.33	6174	882	428.54	405.74	480.27	PSENEW3_00000433	3183.83	5544	792	348.14	330.24	395.56	PSENEW3_00000433	2582	4513	644.71	264.39	251.39	302.6	PSENEW3_00000433	2540	4405	629.29	299.85	282.76	336.02	PSENEW3_00000433	2059.5	3612	516	225.89	215.13	262.5	PSENEW3_00000433	3196.5	5572	796	311.82	296	358.71	PSENEW3_00000433
PSENEW3_00000434	156.5	299.5	21.27	9.28	9.7	11.39	PSENEW3_00000434	146.5	275.5	19.57	8.77	9	10.65	PSENEW3_00000434	193.5	353.5	25.11	10.52	10.47	12.54	PSENEW3_00000434	208.5	381.5	27.1	10.61	10.57	12.72	PSENEW3_00000434	184	345	24.5	10.8	11.01	13.08	PSENEW3_00000434	200	378.5	26.88	10.91	11.21	13.68	PSENEW3_00000434	213	401.5	28.52	10.33	10.6	12.85	PSENEW3_00000434
PSENEW3_00000435	353.5	700.5	128.77	54.27	58.71	68.98	PSENEW3_00000435	329.5	658.5	121.05	51.06	55.68	65.91	PSENEW3_00000435	408	822.5	151.19	57.41	63.04	75.51	PSENEW3_00000435	401.5	802.5	147.52	52.9	57.52	69.24	PSENEW3_00000435	356.5	711	130.7	54.15	58.73	69.79	PSENEW3_00000435	394	783.5	144.03	55.61	60.05	73.27	PSENEW3_00000435	495.5	985.5	181.16	62.2	67.37	81.64	PSENEW3_00000435
PSENEW3_00000436	1143	2199.5	96.47	41.87	43.98	51.68	PSENEW3_00000436	1101.5	2122.5	93.09	40.73	42.82	50.69	PSENEW3_00000436	1321.5	2553	111.97	44.36	46.69	55.92	PSENEW3_00000436	1497.5	2891.5	126.82	47.08	49.45	59.52	PSENEW3_00000436	1214	2341	102.68	44	46.14	54.83	PSENEW3_00000436	1678.5	3247	142.41	56.52	59.38	72.45	PSENEW3_00000436	2015.5	3900	171.05	60.36	63.61	77.08	PSENEW3_00000436
PSENEW3_00000437	289	552.5	33.42	14.6	15.24	17.9	PSENEW3_00000437	275.5	531.5	32.15	14.05	14.79	17.51	PSENEW3_00000437	338	652	39.44	15.65	16.44	19.7	PSENEW3_00000437	234.5	453.5	27.43	10.17	10.7	12.87	PSENEW3_00000437	253	495	29.94	12.65	13.45	15.99	PSENEW3_00000437	248.5	477	28.85	11.54	12.03	14.68	PSENEW3_00000437	370.5	711	43	15.3	15.99	19.38	PSENEW3_00000437
PSENEW3_00000438	490.5	941	32.09	13.97	14.63	17.19	PSENEW3_00000438	449	874	29.81	12.91	13.71	16.23	PSENEW3_00000438	498.5	973	33.19	13.01	13.84	16.57	PSENEW3_00000438	516	1001	34.14	12.61	13.31	16.02	PSENEW3_00000438	435.5	852	29.06	12.27	13.06	15.52	PSENEW3_00000438	472	905	30.87	12.36	12.87	15.7	PSENEW3_00000438	573.5	1125	38.37	13.36	14.27	17.29	PSENEW3_00000438
PSENEW3_00000439	5717.5	10421	196.92	90.24	89.78	105.48	PSENEW3_00000439	5706.5	10491	198.24	90.91	91.2	107.95	PSENEW3_00000439	6166	11317	213.85	89.18	89.17	106.81	PSENEW3_00000439	6283	11527	217.82	85.1	84.93	102.23	PSENEW3_00000439	5375	9861	186.34	83.93	83.73	99.5	PSENEW3_00000439	6192.5	11347	214.42	89.84	89.4	109.08	PSENEW3_00000439	6591.5	12142	229.44	85.05	85.32	103.4	PSENEW3_00000439
PSENEW3_00000440	1491.5	2769.5	196.7	88.48	89.67	105.36	PSENEW3_00000440	1405	2630	186.79	84.12	85.93	101.71	PSENEW3_00000440	1521	2851.5	202.52	82.69	84.44	101.15	PSENEW3_00000440	1263.5	2353	167.12	64.32	65.16	78.44	PSENEW3_00000440	1070	1998	141.9	62.8	63.76	75.77	PSENEW3_00000440	1380	2575	182.88	75.25	76.25	93.04	PSENEW3_00000440	2267.5	4209.5	298.97	109.97	111.18	134.73	PSENEW3_00000440
PSENEW3_00000441	628.5	1272.5	105.69	43.6	48.18	56.61	PSENEW3_00000441	632	1273	105.73	44.25	48.64	57.57	PSENEW3_00000441	711	1418.5	117.82	45.2	49.12	58.84	PSENEW3_00000441	898	1792	148.84	53.46	58.04	69.86	PSENEW3_00000441	849	1677	139.29	58.27	62.59	74.38	PSENEW3_00000441	924	1854	153.99	58.92	64.2	78.34	PSENEW3_00000441	909.5	1842.5	153.03	51.58	56.91	68.96	PSENEW3_00000441
PSENEW3_00000442	958	1850	61.94	26.79	28.24	33.18	PSENEW3_00000442	1021	1963	65.73	28.82	30.24	35.79	PSENEW3_00000442	1101.5	2123	71.08	28.23	29.64	35.5	PSENEW3_00000442	910	1753	58.69	21.84	22.89	27.55	PSENEW3_00000442	762	1466	49.08	21.08	22.06	26.21	PSENEW3_00000442	835	1624	54.38	21.46	22.67	27.66	PSENEW3_00000442	1230.5	2377	79.59	28.13	29.6	35.87	PSENEW3_00000442
PSENEW3_00000443	5134.5	9344	210.26	96.5	95.86	112.63	PSENEW3_00000443	5285.5	9612	216.29	100.27	99.5	117.78	PSENEW3_00000443	5663	10317	232.16	97.54	96.8	115.95	PSENEW3_00000443	6527	11955	269.01	105.28	104.89	126.26	PSENEW3_00000443	5385	9845	221.53	100.13	99.54	118.29	PSENEW3_00000443	6068	11156	251.04	104.83	104.66	127.71	PSENEW3_00000443	5787	10508	236.45	88.92	87.93	106.56	PSENEW3_00000443
PSENEW3_00000444	2528.5	4796	281.02	123.74	128.12	150.53	PSENEW3_00000444	2563.33	4893.5	286.73	126.62	131.9	156.13	PSENEW3_00000444	2908	5522	323.55	130.42	134.91	161.6	PSENEW3_00000444	2876	5489.5	321.65	120.79	125.42	150.97	PSENEW3_00000444	2331.5	4465	261.62	112.89	117.56	139.7	PSENEW3_00000444	2817.5	5377.5	315.09	126.75	131.37	160.29	PSENEW3_00000444	2763	5291.5	310.05	110.55	115.3	139.72	PSENEW3_00000444
PSENEW3_00000445	8278	16248	402.31	171.2	183.41	215.51	PSENEW3_00000445	7871.5	15423.5	381.9	164.31	175.68	207.95	PSENEW3_00000445	9484.5	18559	459.53	179.75	191.61	229.51	PSENEW3_00000445	9439.5	18455.5	456.97	167.53	178.18	214.48	PSENEW3_00000445	7784	15272	378.14	159.27	169.92	201.92	PSENEW3_00000445	9019.5	17591.5	435.58	171.46	181.6	221.59	PSENEW3_00000445	9214.83	18032.5	446.5	155.8	166.04	201.21	PSENEW3_00000445
PSENEW3_00000446	99	200	8.88	3.67	4.05	4.76	PSENEW3_00000446	62	125.5	5.57	2.32	2.56	3.03	PSENEW3_00000446	69	139.5	6.19	2.35	2.58	3.09	PSENEW3_00000446	44.5	87.5	3.89	1.42	1.52	1.82	PSENEW3_00000446	30	62.5	2.78	1.1	1.25	1.48	PSENEW3_00000446	46	95	4.22	1.57	1.76	2.15	PSENEW3_00000446	46	95	4.22	1.39	1.57	1.9	PSENEW3_00000446
PSENEW3_00000447	273	513	19.57	8.7	8.92	10.48	PSENEW3_00000447	302	569.5	21.73	9.71	9.99	11.83	PSENEW3_00000447	362.5	685.5	26.15	10.58	10.9	13.06	PSENEW3_00000447	359.5	670.5	25.58	9.83	9.97	12.01	PSENEW3_00000447	225.5	418.5	15.97	7.11	7.17	8.53	PSENEW3_00000447	306	583	22.24	8.96	9.27	11.31	PSENEW3_00000447	412.5	776	29.6	10.75	11.01	13.34	PSENEW3_00000447
PSENEW3_00000448	3253	6411	175.16	74.23	79.86	93.83	PSENEW3_00000448	3413.5	6701	183.09	78.62	84.22	99.7	PSENEW3_00000448	3662	7200	196.72	76.58	82.03	98.25	PSENEW3_00000448	3447	6808	186.01	67.51	72.53	87.3	PSENEW3_00000448	2870	5668	154.86	64.8	69.59	82.69	PSENEW3_00000448	3220.5	6346	173.39	67.56	72.29	88.21	PSENEW3_00000448	3685.5	7275.5	198.78	68.76	73.92	89.58	PSENEW3_00000448
PSENEW3_00000449	409.5	799	41.07	17.58	18.73	22	PSENEW3_00000449	408.5	790	40.61	17.7	18.68	22.11	PSENEW3_00000449	433	850	43.69	17.04	18.22	21.82	PSENEW3_00000449	481	941	48.37	17.72	18.86	22.7	PSENEW3_00000449	390	756	38.86	16.57	17.46	20.75	PSENEW3_00000449	531.5	1028	52.84	20.98	22.03	26.88	PSENEW3_00000449	463.5	891.5	45.83	16.27	17.04	20.65	PSENEW3_00000449
PSENEW3_00000450	255.5	458	67.22	31.32	30.65	36.01	PSENEW3_00000450	244.5	442	64.87	30.25	29.84	35.33	PSENEW3_00000450	280	512	75.15	31.46	31.33	37.53	PSENEW3_00000450	413	746	109.49	43.45	42.69	51.39	PSENEW3_00000450	392.5	711	104.35	47.6	46.89	55.72	PSENEW3_00000450	324.5	585	85.86	36.57	35.8	43.68	PSENEW3_00000450	252.5	460	67.51	25.31	25.11	30.42	PSENEW3_00000450
PSENEW3_00000451	267	530	46.17	19.43	21.05	24.73	PSENEW3_00000451	263.5	523	45.56	19.35	20.96	24.81	PSENEW3_00000451	294	583	50.78	19.6	21.18	25.36	PSENEW3_00000451	245	484	42.16	15.3	16.44	19.79	PSENEW3_00000451	240.5	478	41.64	17.31	18.71	22.23	PSENEW3_00000451	220.5	438	38.15	14.75	15.91	19.41	PSENEW3_00000451	304.5	605	52.7	18.11	19.6	23.75	PSENEW3_00000451
PSENEW3_00000452	719.5	1440.5	76.14	31.76	34.71	40.78	PSENEW3_00000452	725	1451.5	76.72	32.3	35.29	41.78	PSENEW3_00000452	787.5	1566	82.77	31.86	34.51	41.34	PSENEW3_00000452	997.5	2007.5	106.1	37.79	41.37	49.8	PSENEW3_00000452	856	1712.5	90.51	37.39	40.67	48.33	PSENEW3_00000452	807	1620	85.62	32.75	35.7	43.56	PSENEW3_00000452	920	1851	97.83	33.2	36.38	44.09	PSENEW3_00000452
PSENEW3_00000453	2598.5	4575.5	608.44	288.61	277.39	325.92	PSENEW3_00000453	2557.5	4516.5	600.6	286.71	276.29	327.04	PSENEW3_00000453	2990.5	5234	696.01	304.39	290.21	347.62	PSENEW3_00000453	3970.5	6972.5	927.19	378.46	361.53	435.18	PSENEW3_00000453	3539.5	6232.5	828.79	388.94	372.41	442.56	PSENEW3_00000453	3381.5	5988	796.28	345.24	331.99	405.09	PSENEW3_00000453	3201.5	5626	748.14	290.71	278.2	337.14	PSENEW3_00000453
PSENEW3_00000454	1449.5	2733	105.39	46.68	48.05	56.45	PSENEW3_00000454	1532	2871	110.71	49.8	50.93	60.28	PSENEW3_00000454	1523.5	2867	110.55	44.97	46.1	55.21	PSENEW3_00000454	1647	3099	119.5	45.52	46.6	56.09	PSENEW3_00000454	1367.5	2601	100.3	43.57	45.07	53.56	PSENEW3_00000454	1622.5	3062	118.07	48.03	49.23	60.07	PSENEW3_00000454	1696.5	3192	123.08	44.67	45.77	55.47	PSENEW3_00000454
PSENEW3_00000455	1421	2705	69.72	30.59	31.78	37.34	PSENEW3_00000455	1423	2714	69.95	30.92	32.18	38.09	PSENEW3_00000455	1309.5	2499	64.41	25.83	26.86	32.17	PSENEW3_00000455	817	1552	40	15.09	15.6	18.77	PSENEW3_00000455	767	1470	37.89	16.34	17.02	20.23	PSENEW3_00000455	646	1230	31.7	12.78	13.22	16.13	PSENEW3_00000455	1104	2104	54.23	19.43	20.16	24.44	PSENEW3_00000455
PSENEW3_00000456	2113	4141	307.2	130.92	140.05	164.56	PSENEW3_00000456	2011.5	3929	291.47	125.8	134.08	158.71	PSENEW3_00000456	2182.33	4274	317.06	123.92	132.2	158.35	PSENEW3_00000456	2493	4893	362.98	132.56	141.54	170.37	PSENEW3_00000456	2162.5	4235	314.17	132.57	141.17	167.76	PSENEW3_00000456	2272.5	4460	330.86	129.43	137.94	168.32	PSENEW3_00000456	1913.5	3753	278.41	96.93	103.53	125.46	PSENEW3_00000456
PSENEW3_00000457	2317	4136	237.7	111.22	108.37	127.33	PSENEW3_00000457	2370.5	4236	243.45	114.85	111.99	132.56	PSENEW3_00000457	2664	4769	274.08	117.19	114.28	136.89	PSENEW3_00000457	2332.5	4172	239.77	96.09	93.49	112.54	PSENEW3_00000457	2139.5	3857	221.67	101.61	99.6	118.37	PSENEW3_00000457	2105.5	3793.5	218.02	92.9	90.9	110.91	PSENEW3_00000457	2607	4688.5	269.45	102.31	100.2	121.43	PSENEW3_00000457
PSENEW3_00000458	1051	1790	293.76	144.06	133.93	157.36	PSENEW3_00000458	929	1592	261.27	128.53	120.19	142.27	PSENEW3_00000458	1016	1764	289.5	127.63	120.71	144.59	PSENEW3_00000458	1175.5	2028	332.82	138.28	129.78	156.21	PSENEW3_00000458	1058	1835	301.15	143.48	135.32	160.81	PSENEW3_00000458	1036.5	1787.5	293.35	130.6	122.31	149.24	PSENEW3_00000458	1075	1850.5	303.69	120.47	112.93	136.86	PSENEW3_00000458
PSENEW3_00000459	209	325	55.27	29.69	25.2	29.61	PSENEW3_00000459	208	324	55.1	29.82	25.35	30	PSENEW3_00000459	219.5	347	59.01	28.57	24.61	29.47	PSENEW3_00000459	208	321	54.59	25.36	21.29	25.62	PSENEW3_00000459	180	285	48.47	25.3	21.78	25.88	PSENEW3_00000459	198	314	53.4	25.85	22.26	27.17	PSENEW3_00000459	309	501	85.2	35.88	31.68	38.4	PSENEW3_00000459
PSENEW3_00000460	8	13	1.69	0.87	0.77	0.9	PSENEW3_00000460	6	12	1.56	0.66	0.72	0.85	PSENEW3_00000460	10	17	2.21	0.99	0.92	1.1	PSENEW3_00000460	0	0	0	0	0	0	PSENEW3_00000460	0	0	0	0	0	0	PSENEW3_00000460	0	0	0	0	0	0	PSENEW3_00000460	12	22	2.85	1.06	1.06	1.29	PSENEW3_00000460
PSENEW3_00000461	6	12	0.62	0.26	0.28	0.33	PSENEW3_00000461	7	12	0.62	0.31	0.29	0.34	PSENEW3_00000461	11	21	1.09	0.44	0.45	0.54	PSENEW3_00000461	11	19	0.99	0.41	0.38	0.46	PSENEW3_00000461	14	24	1.24	0.6	0.56	0.66	PSENEW3_00000461	8	13	0.67	0.32	0.28	0.34	PSENEW3_00000461	11	19	0.99	0.39	0.37	0.44	PSENEW3_00000461
PSENEW3_00000462	620	1209	127.53	54.62	58.14	68.31	PSENEW3_00000462	559.5	1086.5	114.61	49.75	52.72	62.41	PSENEW3_00000462	692	1335.5	140.88	55.87	58.74	70.36	PSENEW3_00000462	873.5	1692.5	178.53	66.05	69.61	83.8	PSENEW3_00000462	783.5	1522	160.55	68.3	72.14	85.73	PSENEW3_00000462	846.5	1640.5	173.05	68.56	72.15	88.03	PSENEW3_00000462	954	1855	195.68	68.72	72.76	88.18	PSENEW3_00000462
PSENEW3_00000463	326.5	616	50.83	22.5	23.17	27.23	PSENEW3_00000463	321	589.5	48.64	22.33	22.37	26.49	PSENEW3_00000463	324	611.5	50.45	20.46	21.04	25.2	PSENEW3_00000463	383	726.5	59.94	22.65	23.37	28.13	PSENEW3_00000463	344.5	659	54.37	23.49	24.43	29.03	PSENEW3_00000463	369	699.5	57.71	23.38	24.06	29.36	PSENEW3_00000463	462	873	72.03	26.03	26.79	32.46	PSENEW3_00000463
PSENEW3_00000464	1229.5	2338.5	112.21	49.28	51.16	60.11	PSENEW3_00000464	1137	2170	104.13	45.99	47.9	56.7	PSENEW3_00000464	1240.5	2346.5	112.6	45.56	46.95	56.23	PSENEW3_00000464	1316.83	2508.5	120.37	45.29	46.93	56.5	PSENEW3_00000464	1083.5	2059	98.8	42.96	44.4	52.76	PSENEW3_00000464	1134	2169.5	104.1	41.78	43.4	52.96	PSENEW3_00000464	1607.5	3059	146.79	52.67	54.58	66.15	PSENEW3_00000464
PSENEW3_00000465	757	1466.5	45.19	19.48	20.6	24.21	PSENEW3_00000465	819	1577	48.59	21.27	22.35	26.46	PSENEW3_00000465	824	1597.5	49.22	19.43	20.52	24.58	PSENEW3_00000465	1085	2101.5	64.75	23.96	25.25	30.39	PSENEW3_00000465	899	1753	54.02	22.89	24.27	28.84	PSENEW3_00000465	1000	1936.5	59.67	23.66	24.88	30.36	PSENEW3_00000465	952	1855	57.16	20.03	21.26	25.76	PSENEW3_00000465
PSENEW3_00000466	318.5	594.5	25.6	11.45	11.67	13.71	PSENEW3_00000466	288.5	532.5	22.93	10.47	10.55	12.48	PSENEW3_00000466	332	622.5	26.8	10.94	11.18	13.39	PSENEW3_00000466	436.5	815.5	35.11	13.47	13.69	16.48	PSENEW3_00000466	331.5	622.5	26.8	11.79	12.04	14.31	PSENEW3_00000466	372.5	703.5	30.29	12.31	12.63	15.41	PSENEW3_00000466	527.5	986.5	42.47	15.51	15.79	19.14	PSENEW3_00000466
PSENEW3_00000467	636	1191.5	51.51	22.96	23.48	27.59	PSENEW3_00000467	613	1119.5	48.39	22.34	22.26	26.35	PSENEW3_00000467	768	1431.5	61.88	25.41	25.8	30.91	PSENEW3_00000467	937	1729.5	74.76	29.03	29.15	35.09	PSENEW3_00000467	647.5	1216.5	52.59	23.13	23.63	28.08	PSENEW3_00000467	918.5	1708.5	73.85	30.48	30.79	37.57	PSENEW3_00000467	1004.5	1868.5	80.77	29.65	30.04	36.4	PSENEW3_00000467
PSENEW3_00000468	2827	5350	124.84	55.1	56.92	66.88	PSENEW3_00000468	2782	5282	123.26	54.73	56.7	67.12	PSENEW3_00000468	2953.5	5614	131	52.75	54.62	65.43	PSENEW3_00000468	3488	6637	154.88	58.34	60.39	72.69	PSENEW3_00000468	3020.5	5747	134.11	58.24	60.26	71.61	PSENEW3_00000468	3461.5	6578	153.5	62.02	64	78.09	PSENEW3_00000468	3510.5	6650	155.18	55.94	57.71	69.93	PSENEW3_00000468
PSENEW3_00000469	84.5	153	8.51	3.92	3.88	4.56	PSENEW3_00000469	73	132	7.34	3.42	3.38	4	PSENEW3_00000469	70.5	129	7.17	3	2.99	3.58	PSENEW3_00000469	71	134	7.45	2.83	2.9	3.5	PSENEW3_00000469	67	123	6.84	3.08	3.07	3.65	PSENEW3_00000469	65	122	6.78	2.77	2.83	3.45	PSENEW3_00000469	35.5	68	3.78	1.35	1.41	1.7	PSENEW3_00000469
PSENEW3_00000470	2085.5	4058	104.91	45.03	47.83	56.2	PSENEW3_00000470	2015.5	3926.5	101.51	43.93	46.7	55.28	PSENEW3_00000470	2418.5	4729	122.26	47.86	50.98	61.06	PSENEW3_00000470	3203	6238.5	161.28	59.36	62.89	75.7	PSENEW3_00000470	2652.5	5196.5	134.35	56.67	60.37	71.74	PSENEW3_00000470	2920.5	5702.5	147.43	57.97	61.47	75	PSENEW3_00000470	2545.5	4974.5	128.61	44.94	47.82	57.96	PSENEW3_00000470
PSENEW3_00000471	469.5	882	45.97	20.44	20.96	24.62	PSENEW3_00000471	513.5	970.5	50.58	22.56	23.27	27.54	PSENEW3_00000471	528	996	51.91	21.06	21.65	25.93	PSENEW3_00000471	599	1129.5	58.87	22.38	22.95	27.63	PSENEW3_00000471	525.5	994.5	51.83	22.63	23.29	27.68	PSENEW3_00000471	598	1122.5	58.5	23.93	24.39	29.76	PSENEW3_00000471	597.5	1127.5	58.76	21.27	21.85	26.48	PSENEW3_00000471
PSENEW3_00000472	690.5	1314	73.33	32.18	33.43	39.28	PSENEW3_00000472	706	1347	75.17	33.21	34.58	40.93	PSENEW3_00000472	772.5	1480	82.59	33	34.44	41.25	PSENEW3_00000472	722.5	1372	76.56	28.9	29.85	35.93	PSENEW3_00000472	669.5	1282	71.54	30.87	32.15	38.2	PSENEW3_00000472	715.5	1362	76	30.65	31.69	38.67	PSENEW3_00000472	1224	2346	130.92	46.64	48.68	59	PSENEW3_00000472
PSENEW3_00000473	3752.5	6578	936.15	446.04	426.79	501.47	PSENEW3_00000473	3606	6285	894.45	432.63	411.46	487.05	PSENEW3_00000473	3876.5	6778	964.61	422.27	402.21	481.76	PSENEW3_00000473	2803	4886	695.35	285.93	271.13	326.36	PSENEW3_00000473	2555	4477	637.14	300.47	286.3	340.22	PSENEW3_00000473	2484.5	4360	620.49	271.47	258.7	315.66	PSENEW3_00000473	4638.5	8071	1148.62	450.77	427.13	517.62	PSENEW3_00000473
PSENEW3_00000474	207	391	61.87	27.36	28.21	33.14	PSENEW3_00000474	237	447	70.73	31.61	32.54	38.51	PSENEW3_00000474	245	454	71.84	29.67	29.95	35.88	PSENEW3_00000474	260	481	76.11	29.49	29.68	35.72	PSENEW3_00000474	227	415	65.66	29.68	29.51	35.06	PSENEW3_00000474	264	489	77.37	32.07	32.26	39.36	PSENEW3_00000474	143	270	42.72	15.45	15.89	19.25	PSENEW3_00000474
PSENEW3_00000475	152	275	27.07	12.5	12.34	14.5	PSENEW3_00000475	152.5	272	26.77	12.65	12.32	14.58	PSENEW3_00000475	173	321	31.59	13.03	13.17	15.78	PSENEW3_00000475	188	339	33.37	13.26	13.01	15.66	PSENEW3_00000475	173.5	315	31	14.11	13.93	16.56	PSENEW3_00000475	160.5	282	27.76	12.13	11.57	14.12	PSENEW3_00000475	199	361	35.53	13.37	13.21	16.01	PSENEW3_00000475
PSENEW3_00000476	778	1362	140.32	66.94	63.97	75.16	PSENEW3_00000476	679.5	1178	121.36	59.01	55.83	66.08	PSENEW3_00000476	689	1203	123.94	54.33	51.68	61.9	PSENEW3_00000476	715.5	1252	128.98	52.84	50.29	60.54	PSENEW3_00000476	630.5	1101	113.43	53.68	50.97	60.57	PSENEW3_00000476	623	1093	112.6	49.28	46.95	57.28	PSENEW3_00000476	895	1551	159.79	62.96	59.42	72.01	PSENEW3_00000476
PSENEW3_00000477	314	619	18.92	8.02	8.62	10.13	PSENEW3_00000477	294	581	17.76	7.57	8.17	9.67	PSENEW3_00000477	348	687	21	8.14	8.75	10.49	PSENEW3_00000477	494	974	29.77	10.82	11.61	13.97	PSENEW3_00000477	378	746	22.8	9.55	10.24	12.17	PSENEW3_00000477	454	899	27.48	10.65	11.46	13.98	PSENEW3_00000477	443.5	875	26.74	9.26	9.94	12.05	PSENEW3_00000477
PSENEW3_00000478	396.5	787	72.07	30.33	32.86	38.61	PSENEW3_00000478	381.5	757.5	69.37	29.45	31.91	37.77	PSENEW3_00000478	473.5	942	86.26	33.19	35.97	43.08	PSENEW3_00000478	265.5	527	48.26	17.43	18.82	22.65	PSENEW3_00000478	220.5	439.5	40.25	16.69	18.08	21.49	PSENEW3_00000478	241	480.5	44	16.94	18.35	22.38	PSENEW3_00000478	631	1255.5	114.97	39.46	42.75	51.81	PSENEW3_00000478
PSENEW3_00000479	649	1215	46.21	20.62	21.07	24.75	PSENEW3_00000479	662.5	1256.5	47.79	21.24	21.98	26.02	PSENEW3_00000479	702	1336	50.81	20.44	21.19	25.38	PSENEW3_00000479	722	1381	52.52	19.68	20.48	24.65	PSENEW3_00000479	615	1169.5	44.48	19.33	19.99	23.75	PSENEW3_00000479	716.5	1364.5	51.9	20.92	21.64	26.4	PSENEW3_00000479	880.5	1679.5	63.88	22.87	23.75	28.78	PSENEW3_00000479
PSENEW3_00000480	348	606	140.28	67.28	63.95	75.14	PSENEW3_00000480	322.5	571	132.18	62.93	60.8	71.97	PSENEW3_00000480	346.5	592	137.04	61.39	57.14	68.44	PSENEW3_00000480	212.5	383	88.66	35.26	34.57	41.61	PSENEW3_00000480	176.5	319	73.84	33.76	33.18	39.43	PSENEW3_00000480	203.5	354	81.94	36.17	34.16	41.69	PSENEW3_00000480	589.5	1032	238.89	93.18	88.83	107.65	PSENEW3_00000480
PSENEW3_00000481	473	842	53.97	25.32	24.61	28.91	PSENEW3_00000481	426.5	766	49.1	23.05	22.59	26.74	PSENEW3_00000481	460.5	842	53.97	22.59	22.51	26.96	PSENEW3_00000481	607	1122	71.92	27.89	28.04	33.76	PSENEW3_00000481	493.5	910	58.33	26.14	26.21	31.15	PSENEW3_00000481	754.5	1401	89.81	37.13	37.44	45.69	PSENEW3_00000481	703	1272	81.54	30.77	30.32	36.74	PSENEW3_00000481
PSENEW3_00000482	6149	11627	477.04	210.71	217.48	255.53	PSENEW3_00000482	5798	10926	448.28	200.54	206.22	244.1	PSENEW3_00000482	6594.5	12517	513.55	207.1	214.13	256.49	PSENEW3_00000482	3307.5	6256	256.67	97.27	100.08	120.47	PSENEW3_00000482	2914	5505	225.86	98.8	101.49	120.61	PSENEW3_00000482	3190	6031	247.44	100.49	103.17	125.88	PSENEW3_00000482	11422.5	21658	888.59	320.02	330.43	400.44	PSENEW3_00000482
PSENEW3_00000483	1174	2333	82.73	34.77	37.72	44.32	PSENEW3_00000483	1200	2378	84.33	35.87	38.79	45.92	PSENEW3_00000483	1419	2808	99.57	38.52	41.52	49.73	PSENEW3_00000483	1623	3216	114.04	41.25	44.47	53.53	PSENEW3_00000483	1252	2494	88.44	36.69	39.74	47.22	PSENEW3_00000483	1541	3059	108.48	41.95	45.23	55.18	PSENEW3_00000483	1533	3052	108.23	37.12	40.25	48.77	PSENEW3_00000483
PSENEW3_00000484	1004	1914.5	117.89	51.64	53.75	63.15	PSENEW3_00000484	1091.5	2068	127.34	56.66	58.58	69.34	PSENEW3_00000484	1150	2172	133.74	54.2	55.77	66.8	PSENEW3_00000484	756.5	1427.5	87.9	33.39	34.27	41.26	PSENEW3_00000484	621	1184	72.91	31.6	32.76	38.93	PSENEW3_00000484	661.5	1271.5	78.29	31.27	32.64	39.83	PSENEW3_00000484	1218	2313.5	142.46	51.21	52.97	64.2	PSENEW3_00000484
PSENEW3_00000485	454	875.5	47.04	20.37	21.44	25.2	PSENEW3_00000485	487.5	924	49.64	22.08	22.84	27.03	PSENEW3_00000485	559.5	1078	57.92	23.01	24.15	28.93	PSENEW3_00000485	882	1698.5	91.25	33.97	35.58	42.83	PSENEW3_00000485	773.5	1488	79.94	34.34	35.92	42.69	PSENEW3_00000485	758	1456.5	78.25	31.27	32.62	39.81	PSENEW3_00000485	663	1270.5	68.26	24.32	25.38	30.76	PSENEW3_00000485
PSENEW3_00000486	633	1053	138.55	69.57	63.17	74.22	PSENEW3_00000486	574	978	128.68	63.67	59.2	70.07	PSENEW3_00000486	644	1072	141.05	64.86	58.81	70.45	PSENEW3_00000486	486.5	794	104.47	45.88	40.74	49.04	PSENEW3_00000486	386	647	85.13	41.97	38.25	45.46	PSENEW3_00000486	397	667	87.76	40.11	36.59	44.65	PSENEW3_00000486	670.5	1141	150.13	60.24	55.83	67.66	PSENEW3_00000486
PSENEW3_00000487	46	88	6.45	2.82	2.94	3.46	PSENEW3_00000487	39	72.5	5.32	2.41	2.45	2.89	PSENEW3_00000487	53	102	7.48	2.97	3.12	3.73	PSENEW3_00000487	25.5	51.5	3.78	1.34	1.47	1.77	PSENEW3_00000487	27	50.5	3.7	1.64	1.66	1.98	PSENEW3_00000487	32	63	4.62	1.8	1.93	2.35	PSENEW3_00000487	54.5	102	7.48	2.73	2.78	3.37	PSENEW3_00000487
PSENEW3_00000488	417.5	828.5	60.68	25.54	27.66	32.5	PSENEW3_00000488	358.5	714.5	52.33	22.14	24.07	28.5	PSENEW3_00000488	401	803.5	58.85	22.48	24.54	29.39	PSENEW3_00000488	260.5	509.5	37.32	13.68	14.55	17.51	PSENEW3_00000488	287.5	569.5	41.71	17.4	18.74	22.27	PSENEW3_00000488	303	600.5	43.98	17.04	18.34	22.37	PSENEW3_00000488	530	1068	78.22	26.51	29.09	35.25	PSENEW3_00000488
PSENEW3_00000489	2835	5347.5	283.44	125.51	129.22	151.83	PSENEW3_00000489	2910.5	5443	288.5	130.05	132.71	157.1	PSENEW3_00000489	3263	6112.5	323.98	132.38	135.09	161.81	PSENEW3_00000489	3414.5	6449	341.82	129.73	133.28	160.43	PSENEW3_00000489	2823.5	5328	282.4	123.67	126.9	150.8	PSENEW3_00000489	3239	6098.5	323.24	131.81	134.77	164.44	PSENEW3_00000489	4747	8893	471.36	171.81	175.28	212.41	PSENEW3_00000489
PSENEW3_00000490	1074.5	2094.5	54.43	23.32	24.82	29.16	PSENEW3_00000490	1143	2224	57.8	25.04	26.59	31.47	PSENEW3_00000490	1330.5	2571.5	66.83	26.47	27.86	33.38	PSENEW3_00000490	1490.5	2894	75.21	27.76	29.33	35.3	PSENEW3_00000490	1284	2485	64.58	27.57	29.02	34.48	PSENEW3_00000490	1580	3089	80.28	31.52	33.47	40.84	PSENEW3_00000490	1574	3074	79.89	27.93	29.71	36	PSENEW3_00000490
PSENEW3_00000491	4491.5	8140.5	774.79	357.05	353.23	415.03	PSENEW3_00000491	4791	8714	829.38	384.42	381.53	451.62	PSENEW3_00000491	4812	8757.5	833.52	350.56	347.55	416.29	PSENEW3_00000491	4059	7354	699.94	276.91	272.92	328.52	PSENEW3_00000491	3543	6437	612.66	278.66	275.29	327.15	PSENEW3_00000491	3294	5979	569.07	240.71	237.26	289.5	PSENEW3_00000491	5639.5	10255	976.05	366.53	362.96	439.85	PSENEW3_00000491
PSENEW3_00000492	2143.5	4106	154.67	67.44	70.51	82.85	PSENEW3_00000492	2073.5	3967	149.43	65.85	68.74	81.37	PSENEW3_00000492	2460	4704	177.2	70.93	73.88	88.5	PSENEW3_00000492	2032.33	3858	145.33	54.88	56.67	68.21	PSENEW3_00000492	1836.5	3509	132.18	57.17	59.4	70.58	PSENEW3_00000492	2061.5	3927	147.93	59.62	61.68	75.26	PSENEW3_00000492	2283.5	4372	164.69	58.74	61.24	74.22	PSENEW3_00000492
PSENEW3_00000493	1031	2013	121.56	52	55.42	65.11	PSENEW3_00000493	994	1939	117.09	50.6	53.86	63.76	PSENEW3_00000493	1066.5	2076	125.36	49.3	52.27	62.61	PSENEW3_00000493	1612	3158	190.7	69.77	74.36	89.51	PSENEW3_00000493	1206	2375	143.42	60.18	64.44	76.58	PSENEW3_00000493	1350	2651	160.08	62.59	66.74	81.44	PSENEW3_00000493	1309.5	2565	154.89	54	57.6	69.8	PSENEW3_00000493
PSENEW3_00000494	213	380	98.96	46.33	45.12	53.01	PSENEW3_00000494	182	316	82.29	39.96	37.86	44.81	PSENEW3_00000494	202	364	94.79	40.26	39.52	47.34	PSENEW3_00000494	77	128	33.33	14.37	13	15.65	PSENEW3_00000494	62	110	28.65	13.34	12.87	15.3	PSENEW3_00000494	48.5	82	21.35	9.7	8.9	10.86	PSENEW3_00000494	149	271	70.57	26.5	26.24	31.8	PSENEW3_00000494
PSENEW3_00000495	136	234	19.44	9.43	8.86	10.41	PSENEW3_00000495	128	231	19.19	8.96	8.83	10.45	PSENEW3_00000495	127	232	19.27	8.07	8.03	9.62	PSENEW3_00000495	332	602	50	19.77	19.5	23.47	PSENEW3_00000495	304	550	45.68	20.86	20.53	24.39	PSENEW3_00000495	267	485	40.28	17.03	16.79	20.49	PSENEW3_00000495	230	424	35.22	13.04	13.1	15.87	PSENEW3_00000495
PSENEW3_00000496	21	41	1.71	0.73	0.78	0.91	PSENEW3_00000496	18	36	1.5	0.63	0.69	0.82	PSENEW3_00000496	33	64	2.66	1.05	1.11	1.33	PSENEW3_00000496	30	57	2.37	0.89	0.92	1.11	PSENEW3_00000496	21	41	1.71	0.72	0.77	0.91	PSENEW3_00000496	25	50	2.08	0.8	0.87	1.06	PSENEW3_00000496	30	60	2.5	0.85	0.93	1.12	PSENEW3_00000496
PSENEW3_00000497	600	1149.5	33.85	14.76	15.43	18.13	PSENEW3_00000497	607.5	1180	34.75	15.08	15.98	18.92	PSENEW3_00000497	729.5	1382	40.69	16.44	16.97	20.32	PSENEW3_00000497	366.33	736.5	21.69	7.73	8.46	10.18	PSENEW3_00000497	292	588	17.31	7.11	7.78	9.25	PSENEW3_00000497	388	771.5	22.72	8.77	9.47	11.56	PSENEW3_00000497	876.5	1676.5	49.37	17.62	18.36	22.25	PSENEW3_00000497
PSENEW3_00000498	2297.5	4334.5	224.82	99.53	102.5	120.43	PSENEW3_00000498	2327.5	4388	227.59	101.77	104.7	123.93	PSENEW3_00000498	2465	4635	240.4	97.86	100.24	120.07	PSENEW3_00000498	3660.33	6941.5	360.04	136.08	140.39	168.98	PSENEW3_00000498	3183	6025	312.5	136.42	140.42	166.87	PSENEW3_00000498	3484.5	6600.5	342.35	138.76	142.73	174.16	PSENEW3_00000498	2591	4892.5	253.76	91.77	94.36	114.35	PSENEW3_00000498
PSENEW3_00000499	62	127	23.87	9.73	10.88	12.79	PSENEW3_00000499	53	104.5	19.64	8.4	9.04	10.7	PSENEW3_00000499	61	122.5	23.03	8.78	9.6	11.5	PSENEW3_00000499	133.5	263	49.44	17.99	19.28	23.2	PSENEW3_00000499	100.5	201.5	37.88	15.61	17.02	20.22	PSENEW3_00000499	144	279.5	52.54	20.78	21.9	26.73	PSENEW3_00000499	53.5	107	20.11	6.87	7.48	9.06	PSENEW3_00000499
PSENEW3_00000500	396	749	65.24	28.81	29.74	34.95	PSENEW3_00000500	402.5	766.5	66.77	29.56	30.71	36.36	PSENEW3_00000500	457	853.5	74.35	30.47	31	37.13	PSENEW3_00000500	1128	2126	185.19	70.43	72.21	86.92	PSENEW3_00000500	971	1851.5	161.28	69.89	72.47	86.12	PSENEW3_00000500	1174.5	2240.5	195.17	78.55	81.37	99.29	PSENEW3_00000500	603.5	1136	98.95	35.9	36.8	44.59	PSENEW3_00000500
PSENEW3_00000501	4944	7706.5	1287.28	689.76	586.87	689.55	PSENEW3_00000501	4859.5	7622.5	1273.25	684.3	585.72	693.32	PSENEW3_00000501	4958	7768	1297.55	633.91	541.03	648.05	PSENEW3_00000501	7192	11239.5	1877.42	861.11	732.05	881.17	PSENEW3_00000501	6334	9833	1642.48	874.29	738.04	877.05	PSENEW3_00000501	7134.5	11121	1857.63	914.97	774.49	945.03	PSENEW3_00000501	5338	8325	1390.59	608.87	517.11	626.66	PSENEW3_00000501
PSENEW3_00000502	796	1503.5	47.3	20.92	21.56	25.34	PSENEW3_00000502	882	1658.5	52.18	23.39	24	28.41	PSENEW3_00000502	945.5	1781	56.03	22.77	23.36	27.98	PSENEW3_00000502	1067	2032.5	63.94	24.06	24.93	30.01	PSENEW3_00000502	812.5	1532	48.2	21.12	21.66	25.74	PSENEW3_00000502	938	1753	55.15	22.66	22.99	28.06	PSENEW3_00000502	979	1833	57.67	21.03	21.44	25.99	PSENEW3_00000502
PSENEW3_00000503	4842	8822	261.94	120.08	119.42	140.31	PSENEW3_00000503	4746	8663	257.21	118.79	118.32	140.06	PSENEW3_00000503	5024.5	9181	272.6	114.19	113.66	136.14	PSENEW3_00000503	4790	8772	260.45	101.94	101.56	122.24	PSENEW3_00000503	3909	7172	212.95	95.91	95.69	113.71	PSENEW3_00000503	4896	8941	265.47	111.61	110.68	135.05	PSENEW3_00000503	5602.5	10208	303.09	113.59	112.71	136.58	PSENEW3_00000503
PSENEW3_00000504	929	1682.5	179.75	82.9	81.95	96.29	PSENEW3_00000504	895.5	1604.5	171.42	80.65	78.86	93.34	PSENEW3_00000504	962.5	1774	189.53	78.71	79.03	94.66	PSENEW3_00000504	898.33	1622.5	173.34	68.79	67.59	81.36	PSENEW3_00000504	765.5	1375.5	146.96	67.58	66.03	78.47	PSENEW3_00000504	891	1609.5	171.96	73.09	71.69	87.48	PSENEW3_00000504	1031	1843	196.9	75.22	73.22	88.73	PSENEW3_00000504
PSENEW3_00000505	718.5	1412.5	15.34	6.52	6.99	8.22	PSENEW3_00000505	703.5	1380.5	14.99	6.44	6.9	8.16	PSENEW3_00000505	805.5	1579	17.15	6.69	7.15	8.56	PSENEW3_00000505	917.33	1795.5	19.5	7.14	7.6	9.15	PSENEW3_00000505	694	1363.5	14.81	6.23	6.65	7.91	PSENEW3_00000505	866	1702.5	18.49	7.22	7.71	9.4	PSENEW3_00000505	1079.5	2125	23.07	8	8.58	10.4	PSENEW3_00000505
PSENEW3_00000506	576	1133.5	13.67	5.8	6.23	7.32	PSENEW3_00000506	567	1119	13.5	5.77	6.21	7.35	PSENEW3_00000506	685	1357.5	16.37	6.32	6.83	8.18	PSENEW3_00000506	651	1288	15.54	5.63	6.06	7.29	PSENEW3_00000506	504	992.5	11.97	5.02	5.38	6.39	PSENEW3_00000506	606	1191.5	14.37	5.61	5.99	7.31	PSENEW3_00000506	851.5	1685	20.32	7.01	7.56	9.16	PSENEW3_00000506
PSENEW3_00000507	280	511.5	47.77	21.84	21.78	25.59	PSENEW3_00000507	299	555	51.84	23.54	23.85	28.23	PSENEW3_00000507	333	588.5	54.97	23.81	22.92	27.45	PSENEW3_00000507	318	565	52.77	21.29	20.58	24.77	PSENEW3_00000507	272.5	496.5	46.37	21.03	20.84	24.76	PSENEW3_00000507	317.5	581.5	54.31	22.77	22.64	27.63	PSENEW3_00000507	350.5	653	60.99	22.35	22.68	27.48	PSENEW3_00000507
PSENEW3_00000508	2731.5	5391.5	408.45	172.84	186.21	218.79	PSENEW3_00000508	2795	5489	415.83	178.5	191.29	226.43	PSENEW3_00000508	3155	6228.5	471.86	182.95	196.75	235.66	PSENEW3_00000508	3398.5	6705	507.95	184.55	198.06	238.41	PSENEW3_00000508	3029.5	5985.5	453.45	189.65	203.75	242.13	PSENEW3_00000508	3095.5	6101	462.2	180.05	192.7	235.13	PSENEW3_00000508	2747.5	5420.5	410.64	142.13	152.7	185.05	PSENEW3_00000508
PSENEW3_00000509	641	1256.5	23.49	10.01	10.71	12.59	PSENEW3_00000509	636.5	1252	23.41	10.03	10.77	12.75	PSENEW3_00000509	760.5	1500.5	28.06	10.88	11.7	14.01	PSENEW3_00000509	522.5	1020	19.07	7	7.44	8.95	PSENEW3_00000509	418	818.5	15.3	6.46	6.88	8.17	PSENEW3_00000509	625	1229	22.98	8.97	9.58	11.69	PSENEW3_00000509	2243.5	4425.5	82.75	28.65	30.77	37.29	PSENEW3_00000509
PSENEW3_00000510	295	604	25.68	10.48	11.71	13.76	PSENEW3_00000510	293.5	588	25	10.52	11.5	13.61	PSENEW3_00000510	320.5	653.5	27.78	10.43	11.59	13.88	PSENEW3_00000510	355	715.5	30.42	10.82	11.86	14.28	PSENEW3_00000510	286	579	24.62	10.05	11.06	13.15	PSENEW3_00000510	329	667	28.36	10.74	11.82	14.43	PSENEW3_00000510	435	879.5	37.39	12.63	13.91	16.85	PSENEW3_00000510
PSENEW3_00000511	1100	1960	143.41	67.23	65.38	76.82	PSENEW3_00000511	1076.5	1954	142.98	66.4	65.77	77.85	PSENEW3_00000511	1292.5	2316.5	169.5	72.39	70.68	84.66	PSENEW3_00000511	948.5	1690.5	123.7	49.75	48.23	58.06	PSENEW3_00000511	885.5	1589	116.27	53.54	52.24	62.08	PSENEW3_00000511	936	1690	123.66	52.58	51.56	62.91	PSENEW3_00000511	1112	2012.5	147.26	55.56	54.76	66.36	PSENEW3_00000511
PSENEW3_00000512	15	25.5	6.35	3.12	2.9	3.4	PSENEW3_00000512	11	18.5	4.61	2.31	2.12	2.51	PSENEW3_00000512	11.5	21.5	5.36	2.19	2.23	2.68	PSENEW3_00000512	16.5	27	6.73	2.95	2.62	3.16	PSENEW3_00000512	11.5	22.5	5.61	2.37	2.52	2.99	PSENEW3_00000512	13.5	23.5	5.86	2.58	2.44	2.98	PSENEW3_00000512	8.5	14.5	3.61	1.45	1.34	1.63	PSENEW3_00000512
PSENEW3_00000513	471.5	929.5	11.91	5.05	5.43	6.38	PSENEW3_00000513	423	841.5	10.78	4.57	4.96	5.87	PSENEW3_00000513	569.5	1112.5	14.26	5.59	5.94	7.12	PSENEW3_00000513	544	1066	13.66	5	5.33	6.41	PSENEW3_00000513	390.5	763.5	9.78	4.13	4.4	5.22	PSENEW3_00000513	697.5	1369.5	17.55	6.86	7.32	8.93	PSENEW3_00000513	674	1335.5	17.11	5.9	6.36	7.71	PSENEW3_00000513
PSENEW3_00000514	691	1235	156.99	73.37	71.57	84.1	PSENEW3_00000514	643.5	1150	146.19	68.96	67.25	79.6	PSENEW3_00000514	645	1142	145.17	62.76	60.53	72.5	PSENEW3_00000514	615	1104	140.34	56.04	54.72	65.87	PSENEW3_00000514	573.5	1024	130.17	60.24	58.49	69.51	PSENEW3_00000514	533	955	121.4	52.02	50.61	61.76	PSENEW3_00000514	950	1704	216.61	82.46	80.55	97.61	PSENEW3_00000514
PSENEW3_00000515	1638	3252	166.94	70.23	76.11	89.42	PSENEW3_00000515	1759.5	3481.5	178.72	76.15	82.22	97.32	PSENEW3_00000515	1791	3563	182.91	70.37	76.26	91.35	PSENEW3_00000515	2603.83	5158	264.78	95.81	103.25	124.28	PSENEW3_00000515	2165.5	4298.5	220.66	91.86	99.15	117.83	PSENEW3_00000515	2341	4636	237.99	92.27	99.22	121.07	PSENEW3_00000515	1469	2926.5	150.23	51.49	55.87	67.7	PSENEW3_00000515
PSENEW3_00000516	431.5	859	26.35	11.06	12.01	14.11	PSENEW3_00000516	441.5	873.5	26.79	11.42	12.33	14.59	PSENEW3_00000516	519.5	1032	31.66	12.2	13.2	15.81	PSENEW3_00000516	144.5	287	8.8	3.18	3.43	4.13	PSENEW3_00000516	125.5	250.5	7.68	3.18	3.45	4.1	PSENEW3_00000516	116	231	7.09	2.73	2.95	3.6	PSENEW3_00000516	890.5	1770.5	54.31	18.65	20.2	24.47	PSENEW3_00000516
PSENEW3_00000517	8192	15170.5	493.83	222.73	225.14	264.53	PSENEW3_00000517	8174	15151.5	493.21	224.31	226.89	268.57	PSENEW3_00000517	9317.5	17318.5	563.75	232.16	235.06	281.56	PSENEW3_00000517	8033.83	14924.5	485.82	187.45	189.43	228.02	PSENEW3_00000517	6235.5	11615	378.09	167.73	169.89	201.89	PSENEW3_00000517	8220.5	15286	497.59	205.45	207.46	253.14	PSENEW3_00000517	10661.5	19859.5	646.47	236.99	240.4	291.32	PSENEW3_00000517
PSENEW3_00000518	923.5	1846.5	174.2	72.77	79.42	93.31	PSENEW3_00000518	959.5	1906.5	179.86	76.31	82.74	97.94	PSENEW3_00000518	1047	2107.5	198.82	75.6	82.9	99.3	PSENEW3_00000518	1382	2757.5	260.14	93.45	101.44	122.1	PSENEW3_00000518	1105.5	2218	209.25	86.18	94.02	111.73	PSENEW3_00000518	1201	2418	228.11	86.99	95.11	116.05	PSENEW3_00000518	1003	2028.5	191.37	64.61	71.16	86.24	PSENEW3_00000518
PSENEW3_00000519	2402.5	4634	381.09	165.02	173.74	204.14	PSENEW3_00000519	2459	4729	388.9	170.48	178.9	211.77	PSENEW3_00000519	3331	6389	525.41	209.67	219.08	262.41	PSENEW3_00000519	1631.5	3139	258.14	96.17	100.66	121.16	PSENEW3_00000519	1470.5	2830	232.73	99.93	104.58	124.27	PSENEW3_00000519	1277	2445	201.07	80.63	83.83	102.29	PSENEW3_00000519	3108.5	5968	490.79	174.56	182.51	221.17	PSENEW3_00000519
PSENEW3_00000520	17	26	15.48	8.45	7.06	8.29	PSENEW3_00000520	11	18	10.71	5.52	4.93	5.83	PSENEW3_00000520	11	15	8.93	5.01	3.72	4.46	PSENEW3_00000520	20	31	18.45	8.53	7.2	8.66	PSENEW3_00000520	17	28	16.67	8.36	7.49	8.9	PSENEW3_00000520	12	16	9.52	5.48	3.97	4.85	PSENEW3_00000520	9	14	8.33	3.66	3.1	3.76	PSENEW3_00000520
PSENEW3_00000521	10002	18929	859.37	379.27	391.79	460.34	PSENEW3_00000521	10064	19022	863.59	385.18	397.27	470.25	PSENEW3_00000521	8523	16129	732.25	296.17	305.32	365.71	PSENEW3_00000521	8645	16330	741.37	281.32	289.08	347.97	PSENEW3_00000521	7932	14998	680.9	297.58	305.96	363.59	PSENEW3_00000521	6668	12589	571.53	232.42	238.29	290.76	PSENEW3_00000521	10350	19574	888.65	320.86	330.46	400.46	PSENEW3_00000521
PSENEW3_00000522	448	870	30.98	13.33	14.13	16.6	PSENEW3_00000522	428.5	832	29.63	12.86	13.63	16.13	PSENEW3_00000522	555.5	1083	38.57	15.14	16.08	19.26	PSENEW3_00000522	308.5	599	21.33	7.87	8.32	10.01	PSENEW3_00000522	254.5	496	17.66	7.49	7.94	9.43	PSENEW3_00000522	271	527	18.77	7.41	7.82	9.55	PSENEW3_00000522	1159.5	2267	80.73	28.2	30.02	36.38	PSENEW3_00000522
PSENEW3_00000523	2784.5	5468	87.53	37.23	39.91	46.89	PSENEW3_00000523	2931	5738	91.86	39.56	42.26	50.02	PSENEW3_00000523	3249.5	6396	102.39	39.82	42.69	51.14	PSENEW3_00000523	3207.25	6275.5	100.46	36.8	39.17	47.15	PSENEW3_00000523	2614.5	5136	82.22	34.59	36.94	43.9	PSENEW3_00000523	3036	5968	95.54	37.31	39.83	48.6	PSENEW3_00000523	3643	7164.5	114.69	39.82	42.65	51.69	PSENEW3_00000523
PSENEW3_00000524	4331.5	8422	175.56	75.41	80.04	94.04	PSENEW3_00000524	4605.5	8947	186.5	80.93	85.79	101.55	PSENEW3_00000524	5093	9870	205.74	81.26	85.79	102.75	PSENEW3_00000524	5813.25	11318.5	235.93	86.86	92	110.74	PSENEW3_00000524	4574.5	8882	185.14	78.8	83.19	98.86	PSENEW3_00000524	5840.5	11343	236.44	93.47	98.58	120.29	PSENEW3_00000524	5070.83	9850.5	205.33	72.18	76.36	92.53	PSENEW3_00000524
PSENEW3_00000525	882.5	1399.5	156.43	82.39	71.32	83.79	PSENEW3_00000525	878	1394	155.81	82.73	71.68	84.84	PSENEW3_00000525	926.5	1470.5	164.36	79.27	68.53	82.09	PSENEW3_00000525	1068.5	1668	186.44	85.61	72.7	87.51	PSENEW3_00000525	909.5	1455.5	162.69	84	73.1	86.87	PSENEW3_00000525	1089	1721	192.36	93.45	80.2	97.86	PSENEW3_00000525	1352.5	2151.5	240.48	103.23	89.43	108.37	PSENEW3_00000525
PSENEW3_00000526	3771	6992.5	79.18	35.67	36.1	42.42	PSENEW3_00000526	3865	7177	81.27	36.9	37.39	44.26	PSENEW3_00000526	4244	7845.5	88.84	36.79	37.04	44.37	PSENEW3_00000526	3717	6895	78.08	30.17	30.45	36.65	PSENEW3_00000526	3043.5	5649.5	63.98	28.48	28.75	34.16	PSENEW3_00000526	3504	6533	73.98	30.46	30.84	37.64	PSENEW3_00000526	6173.5	11530.5	130.57	47.74	48.56	58.84	PSENEW3_00000526
PSENEW3_00000527	631	1254.5	58.84	24.72	26.83	31.52	PSENEW3_00000527	704.83	1401.5	65.74	27.87	30.24	35.8	PSENEW3_00000527	806	1604.5	75.26	28.94	31.38	37.59	PSENEW3_00000527	954.5	1896	88.93	32.09	34.68	41.74	PSENEW3_00000527	819	1622.5	76.1	31.74	34.2	40.64	PSENEW3_00000527	897.5	1783.5	83.65	32.32	34.88	42.56	PSENEW3_00000527	659.33	1313	61.59	21.12	22.9	27.75	PSENEW3_00000527
PSENEW3_00000528	6768.83	12605	1046.93	469.56	477.3	560.81	PSENEW3_00000528	7251.83	13419	1114.53	507.77	512.71	606.9	PSENEW3_00000528	7850.5	14580	1210.96	499.09	504.93	604.8	PSENEW3_00000528	8747.5	16268.5	1351.2	520.77	526.87	634.19	PSENEW3_00000528	7353	13668	1135.22	504.66	510.1	606.18	PSENEW3_00000528	8348.5	15499.5	1287.33	532.37	536.72	654.9	PSENEW3_00000528	6994.83	12991.5	1079.03	396.72	401.25	486.25	PSENEW3_00000528
PSENEW3_00000529	4229.5	8231.5	366.82	157.42	167.24	196.5	PSENEW3_00000529	4104	7952.5	354.39	154.18	163.03	192.98	PSENEW3_00000529	4606	8970.5	399.75	157.11	166.68	199.65	PSENEW3_00000529	5118.5	9943.5	443.11	163.5	172.78	207.98	PSENEW3_00000529	4304.5	8347.5	371.99	158.51	167.15	198.64	PSENEW3_00000529	5027.5	9763	435.07	172.01	181.39	221.33	PSENEW3_00000529	4593.5	8931.5	398.02	139.78	148.01	179.36	PSENEW3_00000529
PSENEW3_00000530	824.5	1546	91.81	40.89	41.85	49.18	PSENEW3_00000530	751	1413	83.91	37.6	38.6	45.69	PSENEW3_00000530	880	1667	98.99	40	41.28	49.44	PSENEW3_00000530	1265.5	2383	141.51	53.87	55.18	66.42	PSENEW3_00000530	1019	1908	113.3	50	50.91	60.5	PSENEW3_00000530	1262	2358	140.02	57.54	58.38	71.23	PSENEW3_00000530	972.5	1830	108.67	39.43	40.41	48.97	PSENEW3_00000530
PSENEW3_00000531	6	11	0.34	0.15	0.15	0.18	PSENEW3_00000531	4	8	0.24	0.1	0.11	0.13	PSENEW3_00000531	3	6	0.18	0.07	0.08	0.09	PSENEW3_00000531	7	13	0.4	0.15	0.15	0.19	PSENEW3_00000531	5	9	0.28	0.13	0.12	0.15	PSENEW3_00000531	3	6	0.18	0.07	0.08	0.09	PSENEW3_00000531	7	14	0.43	0.15	0.16	0.19	PSENEW3_00000531
PSENEW3_00000532	25351	46023	2065.66	950.35	941.74	1106.51	PSENEW3_00000532	25297.5	45617	2047.44	957.2	941.86	1114.89	PSENEW3_00000532	27184	49252	2210.59	933.9	921.74	1104.06	PSENEW3_00000532	26610.5	48231	2164.77	856.11	844.09	1016.04	PSENEW3_00000532	23786.5	43175	1937.84	882.22	870.75	1034.76	PSENEW3_00000532	26077.8	47296	2122.8	898.64	885.05	1079.93	PSENEW3_00000532	53410.5	96820	4345.6	1636.97	1615.97	1958.3	PSENEW3_00000532
PSENEW3_00000533	2857	5110	297.79	139.06	135.76	159.51	PSENEW3_00000533	3050	5427	316.26	149.84	145.49	172.21	PSENEW3_00000533	3293.5	5854	341.14	146.91	142.24	170.38	PSENEW3_00000533	3626.5	6460	376.46	151.48	146.79	176.69	PSENEW3_00000533	3078	5528	322.14	148.22	144.75	172.02	PSENEW3_00000533	3645	6492	378.32	163.08	157.73	192.46	PSENEW3_00000533	2948	5295	308.57	117.31	114.74	139.05	PSENEW3_00000533
PSENEW3_00000534	730	1424.5	26.66	11.41	12.15	14.28	PSENEW3_00000534	749.5	1470.5	27.52	11.82	12.66	14.98	PSENEW3_00000534	972	1895.5	35.47	13.92	14.79	17.71	PSENEW3_00000534	1158.5	2257	42.23	15.54	16.47	19.82	PSENEW3_00000534	971	1892	35.4	15.01	15.91	18.91	PSENEW3_00000534	1052	2057.5	38.5	15.11	16.05	19.59	PSENEW3_00000534	1123	2194	41.06	14.35	15.27	18.5	PSENEW3_00000534
PSENEW3_00000535	354	677.5	30.8	13.44	14.04	16.5	PSENEW3_00000535	349	668.5	30.39	13.37	13.98	16.55	PSENEW3_00000535	421.5	794.5	36.11	14.66	15.06	18.04	PSENEW3_00000535	597	1125	51.14	19.45	19.94	24	PSENEW3_00000535	483	925	42.05	18.14	18.89	22.45	PSENEW3_00000535	460	871.5	39.61	16.05	16.52	20.15	PSENEW3_00000535	514	973	44.23	15.95	16.45	19.93	PSENEW3_00000535
PSENEW3_00000536	47.33	66	13.79	8.26	6.29	7.39	PSENEW3_00000536	27	40.5	8.46	4.76	3.89	4.61	PSENEW3_00000536	59	83.5	17.44	9.43	7.27	8.71	PSENEW3_00000536	47	67	14	7.04	5.46	6.57	PSENEW3_00000536	44	63	13.16	7.6	5.91	7.03	PSENEW3_00000536	48	68.5	14.31	7.7	5.97	7.28	PSENEW3_00000536	85.5	120	25.07	12.2	9.32	11.3	PSENEW3_00000536
PSENEW3_00000537	467.33	846	39.29	18.13	17.91	21.05	PSENEW3_00000537	445.5	800.5	37.17	17.44	17.1	20.24	PSENEW3_00000537	532	957.5	44.47	18.91	18.54	22.21	PSENEW3_00000537	413.5	757	35.15	13.76	13.71	16.5	PSENEW3_00000537	396.5	720	33.44	15.22	15.02	17.85	PSENEW3_00000537	344	616.5	28.63	12.27	11.94	14.56	PSENEW3_00000537	749.5	1360	63.16	23.77	23.49	28.46	PSENEW3_00000537
PSENEW3_00000538	15236	29649	758.67	325.63	345.88	406.4	PSENEW3_00000538	16083.5	31294	800.77	346.95	368.37	436.04	PSENEW3_00000538	18186	35411	906.12	356.19	377.82	452.55	PSENEW3_00000538	20356.5	39586	1012.95	373.37	394.97	475.43	PSENEW3_00000538	15630	30444	779.02	330.5	350.05	415.98	PSENEW3_00000538	21369.3	41605	1064.61	419.82	443.86	541.6	PSENEW3_00000538	13305.5	25877	662.15	232.49	246.23	298.39	PSENEW3_00000538
PSENEW3_00000539	3897.5	7164.5	523.72	237.96	238.77	280.54	PSENEW3_00000539	3912	7223	528	241.08	242.89	287.51	PSENEW3_00000539	4470.5	8242	602.49	250.13	251.21	300.91	PSENEW3_00000539	4605.5	8479.5	619.85	241.31	241.69	290.93	PSENEW3_00000539	3844.5	7083	517.76	232.23	232.65	276.47	PSENEW3_00000539	4630.5	8502	621.49	259.88	259.12	316.17	PSENEW3_00000539	5800.5	10696	781.87	289.54	290.75	352.34	PSENEW3_00000539
PSENEW3_00000540	758	1482.5	105.29	44.96	48	56.4	PSENEW3_00000540	772.5	1508	107.1	46.25	49.27	58.32	PSENEW3_00000540	827.5	1605	113.99	44.99	47.53	56.93	PSENEW3_00000540	636.5	1241.5	88.17	32.4	34.38	41.39	PSENEW3_00000540	549.5	1088	77.27	32.25	34.72	41.26	PSENEW3_00000540	572	1115	79.19	31.19	33.02	40.29	PSENEW3_00000540	905	1766	125.43	43.89	46.64	56.52	PSENEW3_00000540
PSENEW3_00000541	2	4	0.06	0.03	0.03	0.03	PSENEW3_00000541	1	2	0.03	0.01	0.01	0.02	PSENEW3_00000541	2	3	0.05	0.02	0.02	0.02	PSENEW3_00000541	1	2	0.03	0.01	0.01	0.01	PSENEW3_00000541	1.5	2.5	0.04	0.02	0.02	0.02	PSENEW3_00000541	0	0	0	0	0	0	PSENEW3_00000541	2	4	0.06	0.02	0.02	0.03	PSENEW3_00000541
PSENEW3_00000542	0	0	0	0	0	0	PSENEW3_00000542	0	0	0	0	0	0	PSENEW3_00000542	0	0	0	0	0	0	PSENEW3_00000542	0	0	0	0	0	0	PSENEW3_00000542	0.5	0.5	0.02	0.02	0.01	0.01	PSENEW3_00000542	0	0	0	0	0	0	PSENEW3_00000542	0	0	0	0	0	0	PSENEW3_00000542
PSENEW3_00000543	2148	3953.5	363.37	164.9	165.66	194.65	PSENEW3_00000543	2140.5	3973	365.17	165.85	167.98	198.84	PSENEW3_00000543	2258.33	4164.5	382.77	158.88	159.6	191.17	PSENEW3_00000543	2113.5	3914	359.74	139.24	140.27	168.85	PSENEW3_00000543	1816	3375.5	310.25	137.93	139.41	165.67	PSENEW3_00000543	2286	4263	391.82	161.32	163.36	199.33	PSENEW3_00000543	1754.33	3267.5	300.32	110.11	111.68	135.34	PSENEW3_00000543
PSENEW3_00000544	3812	7524.5	450.03	190.42	205.17	241.07	PSENEW3_00000544	3999.83	7870	470.69	201.67	216.53	256.31	PSENEW3_00000544	4333.33	8534.5	510.44	198.38	212.83	254.93	PSENEW3_00000544	5153.5	10143	606.64	220.93	236.54	284.73	PSENEW3_00000544	4471	8821.5	527.6	220.97	237.07	281.73	PSENEW3_00000544	4712	9281	555.08	216.37	231.43	282.39	PSENEW3_00000544	3408.83	6720.5	401.94	139.22	149.47	181.13	PSENEW3_00000544
PSENEW3_00000545	696.5	1295	198.62	89.22	90.55	106.39	PSENEW3_00000545	662.5	1227.5	188.27	85.66	86.61	102.52	PSENEW3_00000545	632.5	1194	183.13	74.25	76.36	91.46	PSENEW3_00000545	819.5	1563	239.72	90.09	93.47	112.52	PSENEW3_00000545	754	1438	220.55	95.56	99.1	117.77	PSENEW3_00000545	799	1491	228.68	94.09	95.34	116.34	PSENEW3_00000545	761.5	1431.5	219.56	79.75	81.64	98.94	PSENEW3_00000545
PSENEW3_00000546	1055	2076.5	77.37	32.83	35.27	41.44	PSENEW3_00000546	1025.5	2017.5	75.17	32.21	34.58	40.93	PSENEW3_00000546	1128	2221.5	82.77	32.17	34.51	41.34	PSENEW3_00000546	1901.5	3752.5	139.81	50.78	54.52	65.62	PSENEW3_00000546	1510.5	2975	110.84	46.51	49.81	59.19	PSENEW3_00000546	1730.5	3414.5	127.22	49.5	53.04	64.72	PSENEW3_00000546	1307	2580	96.13	33.25	35.75	43.32	PSENEW3_00000546
PSENEW3_00000547	734.5	1310.5	96.93	45.38	44.19	51.92	PSENEW3_00000547	794	1424	105.33	49.51	48.45	57.35	PSENEW3_00000547	881.5	1571.5	116.24	49.91	48.47	58.05	PSENEW3_00000547	825	1485.5	109.87	43.74	42.84	51.57	PSENEW3_00000547	679.5	1222	90.38	41.53	40.61	48.26	PSENEW3_00000547	851	1528.5	113.05	48.33	47.14	57.51	PSENEW3_00000547	1005	1828.5	135.24	50.76	50.29	60.95	PSENEW3_00000547
PSENEW3_00000548	1194	2114	179.56	84.71	81.86	96.18	PSENEW3_00000548	1160	2063	175.23	83.06	80.61	95.42	PSENEW3_00000548	1218	2157	183.21	79.19	76.39	91.5	PSENEW3_00000548	1579	2786	236.64	96.13	92.27	111.07	PSENEW3_00000548	1377	2440	207.25	96.65	93.13	110.67	PSENEW3_00000548	1391.5	2447	207.84	90.74	86.66	105.74	PSENEW3_00000548	1565	2787	236.72	90.77	88.03	106.68	PSENEW3_00000548
PSENEW3_00000549	2308	4165	298.07	137.96	135.89	159.67	PSENEW3_00000549	2187	3971	284.18	131.94	130.73	154.75	PSENEW3_00000549	2257	4058	290.41	123.63	121.09	145.04	PSENEW3_00000549	3434.5	6212	444.56	176.18	173.34	208.66	PSENEW3_00000549	3165	5800	415.08	187.17	186.51	221.64	PSENEW3_00000549	3045.5	5524	395.32	167.33	164.82	201.11	PSENEW3_00000549	3288	5959	426.46	160.68	158.58	192.18	PSENEW3_00000549
PSENEW3_00000550	103	192	11.95	5.35	5.45	6.4	PSENEW3_00000550	100.5	196	12.2	5.27	5.61	6.64	PSENEW3_00000550	128	240	14.94	6.1	6.23	7.46	PSENEW3_00000550	144	274	17.05	6.42	6.65	8	PSENEW3_00000550	112	218	13.57	5.76	6.1	7.25	PSENEW3_00000550	134.5	253	15.75	6.43	6.57	8.01	PSENEW3_00000550	136.5	253	15.75	5.8	5.86	7.1	PSENEW3_00000550
PSENEW3_00000551	255	494	40.32	17.38	18.38	21.6	PSENEW3_00000551	263	513	41.87	18.09	19.26	22.8	PSENEW3_00000551	405	789	64.39	25.3	26.85	32.16	PSENEW3_00000551	205	394	32.15	11.99	12.54	15.09	PSENEW3_00000551	178	343	27.99	12	12.58	14.95	PSENEW3_00000551	187	366	29.87	11.72	12.45	15.2	PSENEW3_00000551	623.5	1202	98.1	34.75	36.48	44.21	PSENEW3_00000551
PSENEW3_00000552	1057.5	2191.5	109.14	43.99	49.76	58.46	PSENEW3_00000552	1107.33	2314.5	115.26	46.49	53.02	62.76	PSENEW3_00000552	1209	2502	124.6	46.09	51.95	62.23	PSENEW3_00000552	1201.5	2482.5	123.63	42.89	48.21	58.03	PSENEW3_00000552	972.33	2020	100.6	40.01	45.2	53.72	PSENEW3_00000552	1174.5	2388.5	118.95	44.91	49.59	60.51	PSENEW3_00000552	1596	3249.5	161.83	54.27	60.18	72.93	PSENEW3_00000552
PSENEW3_00000553	3660.5	5899.5	1404.64	727.94	640.38	752.42	PSENEW3_00000553	3645.83	5879.5	1399.88	731.79	643.97	762.28	PSENEW3_00000553	3929	6363	1515	716.04	631.7	756.65	PSENEW3_00000553	3373.5	5437.5	1294.64	575.74	504.81	607.64	PSENEW3_00000553	2905.83	4688	1116.19	571.72	501.55	596.02	PSENEW3_00000553	3062.5	4919.5	1171.31	559.83	488.35	595.88	PSENEW3_00000553	3968.5	6373.5	1517.5	645.22	564.3	683.85	PSENEW3_00000553
PSENEW3_00000554	930.5	1841	50.01	21.11	22.8	26.79	PSENEW3_00000554	996.5	1965	53.38	22.82	24.55	29.07	PSENEW3_00000554	1014	2006	54.49	21.08	22.72	27.22	PSENEW3_00000554	1278.5	2515	68.32	24.89	26.64	32.07	PSENEW3_00000554	1056.5	2094	56.88	23.72	25.56	30.37	PSENEW3_00000554	1267	2503	67.99	26.42	28.35	34.59	PSENEW3_00000554	1122.5	2216	60.2	20.82	22.38	27.13	PSENEW3_00000554
PSENEW3_00000555	4	7	0.49	0.24	0.22	0.26	PSENEW3_00000555	7.5	13	0.92	0.45	0.42	0.5	PSENEW3_00000555	3.5	7	0.49	0.19	0.21	0.25	PSENEW3_00000555	19	37	2.61	0.96	1.02	1.22	PSENEW3_00000555	16	32	2.25	0.93	1.01	1.2	PSENEW3_00000555	15	28	1.97	0.81	0.82	1	PSENEW3_00000555	35	66	4.65	1.68	1.73	2.09	PSENEW3_00000555
PSENEW3_00000556	322	633	10.28	4.37	4.69	5.51	PSENEW3_00000556	319.5	627	10.19	4.38	4.69	5.55	PSENEW3_00000556	399	784	12.74	4.96	5.31	6.36	PSENEW3_00000556	386	755	12.26	4.49	4.78	5.76	PSENEW3_00000556	269	524	8.51	3.61	3.82	4.55	PSENEW3_00000556	519	1014	16.47	6.47	6.87	8.38	PSENEW3_00000556	1453	2851	46.31	16.12	17.22	20.87	PSENEW3_00000556
PSENEW3_00000557	1971	3469	309.36	146.81	141.04	165.72	PSENEW3_00000557	1893.5	3346.5	298.44	142.35	137.29	162.51	PSENEW3_00000557	2128.5	3771	336.3	145.29	140.22	167.96	PSENEW3_00000557	1313.5	2339.5	208.64	83.96	81.35	97.92	PSENEW3_00000557	1255.5	2208	196.91	92.52	88.48	105.14	PSENEW3_00000557	1278	2267	202.17	87.5	84.29	102.85	PSENEW3_00000557	2794	4922	438.94	170.15	163.23	197.8	PSENEW3_00000557
PSENEW3_00000558	341	646	12.95	5.71	5.9	6.94	PSENEW3_00000558	296.5	569.5	11.42	5.01	5.25	6.22	PSENEW3_00000558	402	773	15.5	6.17	6.46	7.74	PSENEW3_00000558	281.5	542.5	10.88	4.05	4.24	5.1	PSENEW3_00000558	240.5	463	9.28	3.98	4.17	4.96	PSENEW3_00000558	240.5	462	9.26	3.7	3.86	4.71	PSENEW3_00000558	503.5	959	19.23	6.89	7.15	8.66	PSENEW3_00000558
PSENEW3_00000559	896	1655.5	139.04	62.85	63.39	74.48	PSENEW3_00000559	875.5	1609.5	135.18	61.99	62.18	73.61	PSENEW3_00000559	1057.5	1950	163.77	67.98	68.29	81.8	PSENEW3_00000559	1297.5	2403	201.82	78.11	78.69	94.72	PSENEW3_00000559	1005	1877	157.64	69.75	70.84	84.18	PSENEW3_00000559	1140.5	2100.5	176.41	73.54	73.55	89.75	PSENEW3_00000559	996	1851	155.46	57.12	57.81	70.06	PSENEW3_00000559
PSENEW3_00000560	739.5	1416.5	54.54	23.78	24.86	29.21	PSENEW3_00000560	759	1452.5	55.92	24.64	25.73	30.45	PSENEW3_00000560	903.5	1735	66.8	26.63	27.85	33.36	PSENEW3_00000560	871.5	1677	64.57	24.05	25.18	30.3	PSENEW3_00000560	692.5	1329	51.17	22.03	22.99	27.32	PSENEW3_00000560	795.5	1536.5	59.16	23.51	24.66	30.09	PSENEW3_00000560	1400.5	2636	101.49	36.82	37.74	45.73	PSENEW3_00000560
PSENEW3_00000561	4105.5	7845	442.05	193.22	201.53	236.79	PSENEW3_00000561	3742.5	7186.5	404.95	177.78	186.28	220.51	PSENEW3_00000561	4360.5	8335.5	469.69	188.07	195.85	234.58	PSENEW3_00000561	6948	13305.5	749.75	280.63	292.34	351.9	PSENEW3_00000561	6109	11764	662.89	284.46	297.86	353.97	PSENEW3_00000561	6491.5	12406.5	699.09	280.84	291.47	355.65	PSENEW3_00000561	5447.5	10424.5	587.41	209.61	218.43	264.71	PSENEW3_00000561
PSENEW3_00000562	202.5	341	26.04	12.92	11.87	13.95	PSENEW3_00000562	238.5	391.5	29.9	15.36	13.75	16.28	PSENEW3_00000562	252	402.5	30.74	14.73	12.82	15.35	PSENEW3_00000562	359.5	595.5	45.48	19.68	17.73	21.35	PSENEW3_00000562	293.5	473	36.13	18.52	16.23	19.29	PSENEW3_00000562	348	567.5	43.34	20.41	18.07	22.05	PSENEW3_00000562	379.5	618.5	47.24	19.79	17.57	21.29	PSENEW3_00000562
PSENEW3_00000563	3845	7308	219.42	96.42	100.03	117.53	PSENEW3_00000563	4137.5	7867	236.2	104.72	108.66	128.62	PSENEW3_00000563	5041	9636	289.31	115.85	120.63	144.49	PSENEW3_00000563	3344.5	6350	190.65	71.98	74.34	89.48	PSENEW3_00000563	2818.5	5356	160.81	69.93	72.26	85.87	PSENEW3_00000563	3045	5787	173.75	70.19	72.44	88.39	PSENEW3_00000563	4871	9270	278.32	99.87	103.5	125.42	PSENEW3_00000563
PSENEW3_00000564	10	16	0.76	0.39	0.34	0.41	PSENEW3_00000564	7	12	0.57	0.28	0.26	0.31	PSENEW3_00000564	14	27	1.28	0.51	0.53	0.64	PSENEW3_00000564	16	27	1.28	0.54	0.5	0.6	PSENEW3_00000564	16	31	1.47	0.63	0.66	0.78	PSENEW3_00000564	19	35	1.66	0.69	0.69	0.84	PSENEW3_00000564	4	8	0.38	0.13	0.14	0.17	PSENEW3_00000564
PSENEW3_00000565	2151	4107	121.94	53.34	55.59	65.32	PSENEW3_00000565	2257.5	4310	127.97	56.51	58.87	69.68	PSENEW3_00000565	2458	4696	139.43	55.86	58.14	69.64	PSENEW3_00000565	2951.5	5640	167.46	62.81	65.3	78.6	PSENEW3_00000565	2353.5	4476	132.9	57.74	59.72	70.96	PSENEW3_00000565	2673.5	5140	152.61	60.94	63.63	77.64	PSENEW3_00000565	2593.5	4969	147.54	52.58	54.86	66.49	PSENEW3_00000565
PSENEW3_00000566	28	55	6.43	2.73	2.93	3.44	PSENEW3_00000566	33.5	62	7.24	3.3	3.33	3.94	PSENEW3_00000566	29	54	6.31	2.59	2.63	3.15	PSENEW3_00000566	336	655	76.52	28.14	29.84	35.91	PSENEW3_00000566	285	559	65.3	27.51	29.34	34.87	PSENEW3_00000566	350	681	79.56	31.39	33.17	40.47	PSENEW3_00000566	604.5	1179	137.73	48.22	51.22	62.07	PSENEW3_00000566
PSENEW3_00000567	216	397	6.97	3.17	3.18	3.73	PSENEW3_00000567	185	333	5.85	2.74	2.69	3.18	PSENEW3_00000567	191	340	5.97	2.57	2.49	2.98	PSENEW3_00000567	190.5	339	5.95	2.4	2.32	2.79	PSENEW3_00000567	158	295	5.18	2.29	2.33	2.77	PSENEW3_00000567	217	395	6.93	2.92	2.89	3.53	PSENEW3_00000567	341	624	10.96	4.09	4.07	4.94	PSENEW3_00000567
PSENEW3_00000568	407	782	17.16	7.46	7.82	9.19	PSENEW3_00000568	464	901	19.77	8.58	9.09	10.77	PSENEW3_00000568	508.5	973	21.35	8.54	8.9	10.66	PSENEW3_00000568	375	723	15.86	5.9	6.19	7.45	PSENEW3_00000568	345	664	14.57	6.26	6.55	7.78	PSENEW3_00000568	411	777	17.05	6.92	7.11	8.67	PSENEW3_00000568	737	1415	31.05	11.04	11.55	13.99	PSENEW3_00000568
PSENEW3_00000569	1832.5	3474	159.55	70.29	72.74	85.47	PSENEW3_00000569	1811.5	3438	157.9	70.14	72.64	85.98	PSENEW3_00000569	2133.5	4054	186.19	75	77.63	92.99	PSENEW3_00000569	3030	5771	265.05	99.75	103.35	124.4	PSENEW3_00000569	2366.5	4537	208.37	89.81	93.63	111.27	PSENEW3_00000569	2831	5400	248.01	99.83	103.4	126.17	PSENEW3_00000569	2409.5	4568	209.8	75.57	78.02	94.54	PSENEW3_00000569
PSENEW3_00000570	677.5	1288	43.32	19.03	19.75	23.2	PSENEW3_00000570	720	1360	45.74	20.41	21.04	24.91	PSENEW3_00000570	777	1475	49.61	20	20.68	24.78	PSENEW3_00000570	745.5	1431	48.13	17.97	18.77	22.59	PSENEW3_00000570	611.5	1175	39.52	16.99	17.76	21.1	PSENEW3_00000570	778.5	1491	50.15	20.1	20.91	25.51	PSENEW3_00000570	1044	1999	67.23	23.98	25	30.3	PSENEW3_00000570
PSENEW3_00000571	3571.5	6263	609.24	290.18	277.75	326.35	PSENEW3_00000571	3609.5	6355	618.19	296	284.38	336.62	PSENEW3_00000571	4017.5	7061	686.87	299.13	286.4	343.05	PSENEW3_00000571	2666	4748	461.87	185.89	180.09	216.78	PSENEW3_00000571	2413	4280	416.34	193.97	187.08	222.32	PSENEW3_00000571	2624.5	4613	448.74	196.01	187.09	228.28	PSENEW3_00000571	9176.5	16146	1570.62	609.55	584.06	707.79	PSENEW3_00000571
PSENEW3_00000572	374.5	650	59.96	28.86	27.34	32.12	PSENEW3_00000572	330	557	51.38	25.66	23.64	27.98	PSENEW3_00000572	374.5	639	58.95	26.44	24.58	29.44	PSENEW3_00000572	258	437	40.31	17.06	15.72	18.92	PSENEW3_00000572	196.5	320	29.52	14.98	13.26	15.76	PSENEW3_00000572	259.5	446	41.14	18.38	17.15	20.93	PSENEW3_00000572	627	1058	97.6	39.5	36.29	43.98	PSENEW3_00000572
PSENEW3_00000573	800.5	1434.5	144.8	67.49	66.02	77.57	PSENEW3_00000573	782.5	1421	143.44	66.59	65.98	78.11	PSENEW3_00000573	892.5	1600.5	161.56	68.96	67.36	80.69	PSENEW3_00000573	685.5	1236.5	124.81	49.6	48.67	58.58	PSENEW3_00000573	709	1284.5	129.66	59.14	58.26	69.24	PSENEW3_00000573	742	1336	134.86	57.5	56.23	68.61	PSENEW3_00000573	1047	1891	190.88	72.17	70.98	86.02	PSENEW3_00000573
PSENEW3_00000574	431.5	831.5	65.64	28.45	29.93	35.16	PSENEW3_00000574	397	758.5	59.88	26.42	27.55	32.61	PSENEW3_00000574	509.5	958	75.63	30.79	31.54	37.77	PSENEW3_00000574	479	903.5	71.33	27.11	27.81	33.48	PSENEW3_00000574	397.5	755.5	59.64	25.93	26.8	31.85	PSENEW3_00000574	398	754	59.53	24.12	24.82	30.28	PSENEW3_00000574	583	1105	87.24	31.43	32.44	39.31	PSENEW3_00000574
PSENEW3_00000575	1103	2172	57.93	24.57	26.41	31.03	PSENEW3_00000575	1076	2115.5	56.42	24.19	25.96	30.72	PSENEW3_00000575	1248.5	2477.5	66.08	25.49	27.55	33	PSENEW3_00000575	1112	2199	58.65	21.26	22.87	27.53	PSENEW3_00000575	1015	2009	53.58	22.37	24.08	28.61	PSENEW3_00000575	1186.5	2353	62.76	24.3	26.17	31.93	PSENEW3_00000575	1263.5	2490	66.41	23.01	24.7	29.93	PSENEW3_00000575
PSENEW3_00000576	471.5	692.5	142.69	81.14	65.05	76.43	PSENEW3_00000576	469	696	143.41	81.47	65.97	78.09	PSENEW3_00000576	527	776.5	159.99	83.11	66.71	79.91	PSENEW3_00000576	462	677.5	139.59	68.23	54.43	65.52	PSENEW3_00000576	446.5	643	132.49	76.02	59.53	70.74	PSENEW3_00000576	445.5	647	133.31	70.48	55.58	67.82	PSENEW3_00000576	1030	1552	319.78	144.92	118.91	144.11	PSENEW3_00000576
PSENEW3_00000577	1152.5	2205.5	74.81	32.65	34.11	40.08	PSENEW3_00000577	1238.5	2384	80.87	35.42	37.2	44.04	PSENEW3_00000577	1451.5	2798.5	94.93	37.69	39.58	47.41	PSENEW3_00000577	1148	2210.5	74.98	27.91	29.24	35.19	PSENEW3_00000577	977.5	1863	63.2	27.4	28.4	33.74	PSENEW3_00000577	1201.5	2300	78.02	31.29	32.53	39.69	PSENEW3_00000577	2841.5	5467	185.45	65.82	68.96	83.57	PSENEW3_00000577
PSENEW3_00000578	10346	18082	2362.63	1129.08	1077.13	1265.59	PSENEW3_00000578	10039.5	17580	2297.04	1105.87	1056.68	1250.8	PSENEW3_00000578	11550	20202	2639.63	1155.14	1100.63	1318.34	PSENEW3_00000578	8363.5	14693	1919.82	783.3	748.58	901.07	PSENEW3_00000578	7914.5	13908	1817.25	854.55	816.57	970.37	PSENEW3_00000578	7506	13099	1711.54	752.98	713.59	870.71	PSENEW3_00000578	14305	25042	3272.04	1276.34	1216.75	1474.51	PSENEW3_00000578
PSENEW3_00000579	67	128	3.68	1.61	1.68	1.97	PSENEW3_00000579	41	81	2.33	0.99	1.07	1.27	PSENEW3_00000579	91.5	183	5.26	2.01	2.19	2.63	PSENEW3_00000579	64.5	122	3.51	1.33	1.37	1.65	PSENEW3_00000579	50	99	2.85	1.19	1.28	1.52	PSENEW3_00000579	39.5	78	2.24	0.87	0.94	1.14	PSENEW3_00000579	88	173	4.98	1.73	1.85	2.24	PSENEW3_00000579
PSENEW3_00000580	488	958.5	33.48	14.24	15.26	17.94	PSENEW3_00000580	491	967.5	33.8	14.46	15.55	18.4	PSENEW3_00000580	639	1247	43.56	17.09	18.16	21.76	PSENEW3_00000580	709.5	1379	48.17	17.77	18.78	22.61	PSENEW3_00000580	586	1152	40.24	16.92	18.08	21.49	PSENEW3_00000580	697	1372.5	47.94	18.69	19.99	24.39	PSENEW3_00000580	954.5	1876	65.53	22.77	24.37	29.53	PSENEW3_00000580
PSENEW3_00000581	1740	3312.5	76	33.34	34.65	40.71	PSENEW3_00000581	1793.83	3383.5	77.63	34.7	35.71	42.27	PSENEW3_00000581	2006	3808	87.37	35.23	36.43	43.63	PSENEW3_00000581	2308	4342	99.62	37.96	38.84	46.76	PSENEW3_00000581	1945.5	3665	84.09	36.88	37.78	44.9	PSENEW3_00000581	2329.5	4378.5	100.46	41.03	41.88	51.1	PSENEW3_00000581	2394	4542	104.21	37.51	38.75	46.96	PSENEW3_00000581
PSENEW3_00000582	92.5	189.5	26.17	10.67	11.93	14.02	PSENEW3_00000582	82.5	166.5	23	9.61	10.58	12.52	PSENEW3_00000582	101.5	202.5	27.97	10.73	11.66	13.97	PSENEW3_00000582	122	236	32.6	12.08	12.71	15.3	PSENEW3_00000582	97.5	192.5	26.59	11.13	11.95	14.2	PSENEW3_00000582	128.5	256.5	35.43	13.63	14.77	18.02	PSENEW3_00000582	134	264.5	36.53	12.64	13.59	16.46	PSENEW3_00000582
PSENEW3_00000583	789.5	1513.5	68.55	29.86	31.25	36.72	PSENEW3_00000583	747.5	1434.5	64.97	28.54	29.89	35.38	PSENEW3_00000583	716	1392.5	63.07	24.82	26.3	31.5	PSENEW3_00000583	300	575	26.04	9.74	10.15	12.22	PSENEW3_00000583	308	589	26.68	11.53	11.99	14.24	PSENEW3_00000583	307	593	26.86	10.67	11.2	13.66	PSENEW3_00000583	541.5	1045.5	47.35	16.75	17.61	21.34	PSENEW3_00000583
PSENEW3_00000584	1858.5	3567.5	202.09	87.93	92.13	108.25	PSENEW3_00000584	1945.5	3747	212.25	92.91	97.64	115.58	PSENEW3_00000584	1544	2982.5	168.95	66.95	70.45	84.38	PSENEW3_00000584	1405	2725	154.36	57.05	60.19	72.45	PSENEW3_00000584	1384	2693	152.55	64.78	68.55	81.46	PSENEW3_00000584	891	1723	97.6	38.75	40.69	49.65	PSENEW3_00000584	1359	2641	149.6	52.57	55.63	67.42	PSENEW3_00000584
PSENEW3_00000585	208	400.5	14.45	6.27	6.59	7.74	PSENEW3_00000585	185	364	13.13	5.63	6.04	7.15	PSENEW3_00000585	240.5	469.5	16.94	6.64	7.06	8.46	PSENEW3_00000585	244	477	17.21	6.31	6.71	8.08	PSENEW3_00000585	218	426.5	15.39	6.5	6.91	8.22	PSENEW3_00000585	238	465.5	16.79	6.59	7	8.54	PSENEW3_00000585	210.5	415	14.97	5.19	5.57	6.75	PSENEW3_00000585
PSENEW3_00000586	3014.5	5526	276.48	125.97	126.05	148.1	PSENEW3_00000586	3128	5750	287.69	131.94	132.34	156.66	PSENEW3_00000586	3926.5	7204	360.44	150.37	150.29	180.02	PSENEW3_00000586	3410.5	6287	314.56	122.31	122.65	147.64	PSENEW3_00000586	2833.5	5186	259.47	117.15	116.59	138.55	PSENEW3_00000586	3294.5	6024	301.4	126.55	125.66	153.33	PSENEW3_00000586	4156	7642	382.35	141.99	142.18	172.3	PSENEW3_00000586
PSENEW3_00000587	555	890	225.51	117.45	102.81	120.8	PSENEW3_00000587	545	862	218.41	116.41	100.47	118.93	PSENEW3_00000587	681	1099	278.46	132.08	116.11	139.08	PSENEW3_00000587	456	725	183.7	82.82	71.63	86.22	PSENEW3_00000587	383	600	152.03	80.19	68.31	81.18	PSENEW3_00000587	382.5	608	154.05	74.41	64.23	78.37	PSENEW3_00000587	843	1367	346.37	145.86	128.8	156.09	PSENEW3_00000587
PSENEW3_00000588	1869	3706	277.4	116.84	126.47	148.59	PSENEW3_00000588	1899	3758	281.29	119.83	129.4	153.17	PSENEW3_00000588	2056	4075	305.01	117.79	127.18	152.34	PSENEW3_00000588	1790.5	3549	265.64	96.06	103.58	124.68	PSENEW3_00000588	1591	3168	237.13	98.41	106.55	126.62	PSENEW3_00000588	1885	3736	279.64	108.33	116.59	142.26	PSENEW3_00000588	2335.5	4644	347.6	119.37	129.26	156.64	PSENEW3_00000588
PSENEW3_00000589	202	387	23.31	10.16	10.63	12.49	PSENEW3_00000589	305.5	595	35.84	15.51	16.49	19.52	PSENEW3_00000589	281.5	540	32.53	12.98	13.56	16.25	PSENEW3_00000589	218	416	25.06	9.41	9.77	11.76	PSENEW3_00000589	126	239	14.4	6.27	6.47	7.69	PSENEW3_00000589	106	201	12.11	4.9	5.05	6.16	PSENEW3_00000589	59	112	6.75	2.43	2.51	3.04	PSENEW3_00000589
PSENEW3_00000590	8501.5	15984	864.94	384.24	394.33	463.32	PSENEW3_00000590	7996	14995	811.42	364.76	373.27	441.84	PSENEW3_00000590	9283	17521	948.11	384.49	395.33	473.52	PSENEW3_00000590	7301	13745	743.78	283.19	290.02	349.09	PSENEW3_00000590	6618.5	12502	676.52	295.95	303.99	361.24	PSENEW3_00000590	7468.33	14118	763.96	310.28	318.52	388.65	PSENEW3_00000590	6220.5	11725	634.47	229.85	235.94	285.92	PSENEW3_00000590
PSENEW3_00000591	1941.5	3858	251.83	105.85	114.81	134.9	PSENEW3_00000591	1850.5	3654	238.51	101.83	109.72	129.88	PSENEW3_00000591	2116	4189	273.43	105.72	114.01	136.56	PSENEW3_00000591	2292	4555	297.32	107.24	115.93	139.55	PSENEW3_00000591	2070.5	4112	268.41	111.68	120.61	143.32	PSENEW3_00000591	2059.5	4090	266.97	103.21	111.31	135.82	PSENEW3_00000591	2902	5767	376.44	129.35	139.98	169.64	PSENEW3_00000591
PSENEW3_00000592	427.5	756	30.42	14.37	13.87	16.29	PSENEW3_00000592	457.5	817	32.87	15.52	15.12	17.9	PSENEW3_00000592	478.5	837	33.68	14.74	14.04	16.82	PSENEW3_00000592	503.5	907	36.49	14.52	14.23	17.13	PSENEW3_00000592	462	809	32.55	15.36	14.63	17.38	PSENEW3_00000592	467.5	823	33.11	14.44	13.81	16.85	PSENEW3_00000592	540	964	38.79	14.84	14.42	17.48	PSENEW3_00000592
PSENEW3_00000593	906	1686	185.68	83.34	84.65	99.46	PSENEW3_00000593	994	1832	201.76	92.29	92.81	109.87	PSENEW3_00000593	1090.5	2022	222.69	91.93	92.85	111.22	PSENEW3_00000593	1107.5	2048	225.55	87.43	87.95	105.86	PSENEW3_00000593	1071.5	1973	217.29	97.51	97.64	116.03	PSENEW3_00000593	1141	2097	230.95	96.48	96.29	117.49	PSENEW3_00000593	1329	2463	271.26	99.95	100.87	122.24	PSENEW3_00000593
PSENEW3_00000594	245.5	443	44.48	20.59	20.28	23.83	PSENEW3_00000594	230	437	43.88	19.47	20.18	23.89	PSENEW3_00000594	262.5	493	49.5	20.17	20.64	24.72	PSENEW3_00000594	339	624	62.65	24.4	24.43	29.41	PSENEW3_00000594	271	510	51.2	22.48	23.01	27.34	PSENEW3_00000594	305	577	57.93	23.51	24.15	29.47	PSENEW3_00000594	311	580	58.23	21.32	21.65	26.24	PSENEW3_00000594
PSENEW3_00000595	171	301	38.07	18.06	17.36	20.39	PSENEW3_00000595	196	335	42.37	20.9	19.49	23.07	PSENEW3_00000595	172.5	300	37.94	16.7	15.82	18.95	PSENEW3_00000595	115	195	24.66	10.43	9.62	11.58	PSENEW3_00000595	86	145	18.34	8.99	8.24	9.79	PSENEW3_00000595	93	157	19.86	9.03	8.28	10.1	PSENEW3_00000595	112	187	23.65	9.67	8.79	10.66	PSENEW3_00000595
PSENEW3_00000596	214	425	14.74	6.2	6.72	7.89	PSENEW3_00000596	174	343	11.89	5.09	5.47	6.48	PSENEW3_00000596	208.5	413	14.32	5.53	5.97	7.15	PSENEW3_00000596	153	302	10.47	3.8	4.08	4.91	PSENEW3_00000596	129.5	258	8.95	3.71	4.02	4.78	PSENEW3_00000596	131	261	9.05	3.49	3.77	4.6	PSENEW3_00000596	262	524	18.17	6.2	6.76	8.19	PSENEW3_00000596
PSENEW3_00000597	3508	6855	129.31	55.27	58.95	69.27	PSENEW3_00000597	3626.5	7028	132.57	57.67	60.99	72.19	PSENEW3_00000597	3996	7761.5	146.41	57.7	61.05	73.12	PSENEW3_00000597	3829.5	7461.5	140.75	51.78	54.88	66.06	PSENEW3_00000597	3242	6323.5	119.28	50.53	53.6	63.69	PSENEW3_00000597	3886.5	7570	142.79	56.29	59.53	72.64	PSENEW3_00000597	5674	11059	208.61	73.09	77.57	94.01	PSENEW3_00000597
PSENEW3_00000598	293.5	573	39.68	16.98	18.09	21.26	PSENEW3_00000598	275.5	541	37.47	16.08	17.23	20.4	PSENEW3_00000598	313.5	619.5	42.9	16.62	17.89	21.43	PSENEW3_00000598	138.5	270.5	18.73	6.88	7.3	8.79	PSENEW3_00000598	112	219.5	15.2	6.41	6.83	8.12	PSENEW3_00000598	121	238	16.48	6.43	6.87	8.38	PSENEW3_00000598	336.5	660	45.71	15.91	17	20.6	PSENEW3_00000598
PSENEW3_00000599	99.5	191	7.14	3.11	3.25	3.82	PSENEW3_00000599	123	237.5	8.88	3.87	4.08	4.83	PSENEW3_00000599	156	297.5	11.12	4.46	4.64	5.55	PSENEW3_00000599	89	174	6.5	2.38	2.54	3.05	PSENEW3_00000599	72.5	137	5.12	2.24	2.3	2.73	PSENEW3_00000599	71.5	137	5.12	2.05	2.13	2.6	PSENEW3_00000599	186	359	13.42	4.75	4.99	6.05	PSENEW3_00000599
PSENEW3_00000600	140.5	247	32.16	15.28	14.66	17.23	PSENEW3_00000600	158.5	287.5	37.43	17.4	17.22	20.38	PSENEW3_00000600	195	348.5	45.38	19.43	18.92	22.66	PSENEW3_00000600	196.5	354	46.09	18.34	17.97	21.63	PSENEW3_00000600	145.5	255	33.2	15.66	14.92	17.73	PSENEW3_00000600	152.5	275	35.81	15.25	14.93	18.22	PSENEW3_00000600	207.5	367	47.79	18.45	17.77	21.53	PSENEW3_00000600
PSENEW3_00000601	1419	2455	190.8	92.11	86.99	102.21	PSENEW3_00000601	1332.5	2317	180.08	87.31	82.84	98.06	PSENEW3_00000601	1478	2578	200.36	87.93	83.54	100.07	PSENEW3_00000601	913.5	1589	123.5	50.89	48.15	57.96	PSENEW3_00000601	769.5	1343	104.38	49.42	46.9	55.74	PSENEW3_00000601	677.5	1175	91.32	40.43	38.07	46.46	PSENEW3_00000601	1866	3235	251.42	99.03	93.5	113.3	PSENEW3_00000601
PSENEW3_00000602	342.5	602	65.82	31.28	30.01	35.26	PSENEW3_00000602	373	643	70.3	34.38	32.34	38.28	PSENEW3_00000602	445.5	760	83.09	37.28	34.65	41.5	PSENEW3_00000602	363.5	615	67.24	28.49	26.22	31.56	PSENEW3_00000602	331	582	63.63	29.9	28.59	33.98	PSENEW3_00000602	353	607	66.36	29.63	27.67	33.76	PSENEW3_00000602	507	860	94.02	37.85	34.96	42.37	PSENEW3_00000602
PSENEW3_00000603	1092.5	2024.5	137.53	61.99	62.7	73.67	PSENEW3_00000603	1076	2010.5	136.58	61.62	62.83	74.37	PSENEW3_00000603	1259	2363	160.53	65.47	66.94	80.17	PSENEW3_00000603	981	1828.5	124.22	47.77	48.44	58.3	PSENEW3_00000603	830	1575.5	107.03	46.59	48.09	57.15	PSENEW3_00000603	961.5	1800.5	122.32	50.15	51	62.23	PSENEW3_00000603	1240.5	2317	157.4	57.55	58.53	70.93	PSENEW3_00000603
PSENEW3_00000604	548	1054.5	54.02	23.45	24.63	28.94	PSENEW3_00000604	472	904.5	46.34	20.38	21.32	25.23	PSENEW3_00000604	629	1211	62.04	24.66	25.87	30.98	PSENEW3_00000604	627	1205.5	61.76	23.02	24.08	28.99	PSENEW3_00000604	549	1047.5	53.66	23.24	24.11	28.65	PSENEW3_00000604	673.5	1285.5	65.86	26.49	27.46	33.5	PSENEW3_00000604	989	1895	97.08	34.6	36.1	43.75	PSENEW3_00000604
PSENEW3_00000605	915	1519	222.95	112.17	101.64	119.42	PSENEW3_00000605	913	1544	226.61	112.97	104.25	123.4	PSENEW3_00000605	997.5	1672	245.4	112.06	102.32	122.56	PSENEW3_00000605	1093.5	1836	269.47	115.04	105.07	126.48	PSENEW3_00000605	953	1612	236.59	115.58	106.31	126.34	PSENEW3_00000605	1063	1762	258.61	119.78	107.82	131.56	PSENEW3_00000605	1350	2256	331.12	135.3	123.13	149.21	PSENEW3_00000605
PSENEW3_00000606	0	0	0	0	0	0	PSENEW3_00000606	0	0	0	0	0	0	PSENEW3_00000606	0	0	0	0	0	0	PSENEW3_00000606	0	0	0	0	0	0	PSENEW3_00000606	0	0	0	0	0	0	PSENEW3_00000606	0	0	0	0	0	0	PSENEW3_00000606	0	0	0	0	0	0	PSENEW3_00000606
PSENEW3_00000607	0	0	0	0	0	0	PSENEW3_00000607	0	0	0	0	0	0	PSENEW3_00000607	0	0	0	0	0	0	PSENEW3_00000607	0	0	0	0	0	0	PSENEW3_00000607	0	0	0	0	0	0	PSENEW3_00000607	0	0	0	0	0	0	PSENEW3_00000607	0	0	0	0	0	0	PSENEW3_00000607
PSENEW3_00000608	2	3	0.27	0.15	0.12	0.14	PSENEW3_00000608	1	2	0.18	0.08	0.08	0.1	PSENEW3_00000608	11	19	1.7	0.75	0.71	0.85	PSENEW3_00000608	6	11	0.98	0.38	0.38	0.46	PSENEW3_00000608	5	9	0.81	0.37	0.36	0.43	PSENEW3_00000608	12	22	1.97	0.82	0.82	1	PSENEW3_00000608	7	12	1.07	0.43	0.4	0.48	PSENEW3_00000608
PSENEW3_00000609	3168.5	6217	98.49	41.93	44.9	52.76	PSENEW3_00000609	3364	6586	104.34	44.93	48	56.82	PSENEW3_00000609	3950	7737	122.58	47.9	51.11	61.22	PSENEW3_00000609	3396.5	6649	105.34	38.57	41.07	49.44	PSENEW3_00000609	2658.5	5237	82.97	34.8	37.28	44.3	PSENEW3_00000609	3991.5	7809	123.72	48.55	51.58	62.94	PSENEW3_00000609	3137.5	6161	97.61	33.94	36.3	43.99	PSENEW3_00000609
PSENEW3_00000610	816.5	1447	141.31	66.6	64.42	75.69	PSENEW3_00000610	847.5	1539	150.29	69.77	69.14	81.84	PSENEW3_00000610	1033	1889	184.47	77.22	76.92	92.13	PSENEW3_00000610	919.5	1652	161.33	64.36	62.91	75.72	PSENEW3_00000610	814.5	1467	143.26	65.73	64.37	76.5	PSENEW3_00000610	912.5	1620	158.2	68.42	65.96	80.48	PSENEW3_00000610	846	1493	145.8	56.42	54.22	65.7	PSENEW3_00000610
PSENEW3_00000611	271	428	11.58	6.12	5.28	6.2	PSENEW3_00000611	259	403	10.9	5.91	5.02	5.94	PSENEW3_00000611	274	438	11.85	5.67	4.94	5.92	PSENEW3_00000611	256	410	11.09	4.96	4.33	5.21	PSENEW3_00000611	233	373	10.09	5.21	4.53	5.39	PSENEW3_00000611	254.5	414	11.2	5.29	4.67	5.7	PSENEW3_00000611	298	471	12.74	5.51	4.74	5.74	PSENEW3_00000611
PSENEW3_00000612	123	220	13.55	6.33	6.18	7.26	PSENEW3_00000612	98	178	10.96	5.09	5.04	5.97	PSENEW3_00000612	103.5	189	11.64	4.88	4.85	5.81	PSENEW3_00000612	184	331	20.38	8.12	7.95	9.57	PSENEW3_00000612	163	302	18.6	8.29	8.36	9.93	PSENEW3_00000612	201.5	376	23.15	9.53	9.65	11.78	PSENEW3_00000612	112	199	12.25	4.71	4.56	5.52	PSENEW3_00000612
PSENEW3_00000613	81	135	9.17	4.6	4.18	4.91	PSENEW3_00000613	80	140	9.51	4.58	4.38	5.18	PSENEW3_00000613	95	165	11.21	4.94	4.67	5.6	PSENEW3_00000613	261.5	441	29.96	12.73	11.68	14.06	PSENEW3_00000613	219	365	24.8	12.29	11.14	13.24	PSENEW3_00000613	254	427	29.01	13.25	12.09	14.76	PSENEW3_00000613	62	103	7	2.88	2.6	3.15	PSENEW3_00000613
PSENEW3_00000614	58	110	1.95	0.86	0.89	1.04	PSENEW3_00000614	48	93	1.65	0.72	0.76	0.9	PSENEW3_00000614	65	126	2.23	0.88	0.93	1.12	PSENEW3_00000614	66.5	132	2.34	0.85	0.91	1.1	PSENEW3_00000614	71	137	2.43	1.04	1.09	1.3	PSENEW3_00000614	74	143	2.54	1.01	1.06	1.29	PSENEW3_00000614	91	176	3.12	1.1	1.16	1.41	PSENEW3_00000614
PSENEW3_00000615	899	1677	105.08	47.05	47.9	56.29	PSENEW3_00000615	839.5	1573	98.56	44.34	45.34	53.67	PSENEW3_00000615	961.5	1817	113.85	46.11	47.47	56.86	PSENEW3_00000615	838.5	1583	99.19	37.66	38.67	46.55	PSENEW3_00000615	773	1452	90.98	40.02	40.88	48.58	PSENEW3_00000615	800.5	1509	94.55	38.51	39.42	48.1	PSENEW3_00000615	828	1565	98.06	35.43	36.46	44.19	PSENEW3_00000615
PSENEW3_00000616	74	126	23.16	11.36	10.56	12.41	PSENEW3_00000616	68	112	20.59	10.54	9.47	11.21	PSENEW3_00000616	81	133	24.45	11.4	10.19	12.21	PSENEW3_00000616	71	113	20.77	9.36	8.1	9.75	PSENEW3_00000616	64.5	103	18.93	9.8	8.51	10.11	PSENEW3_00000616	71	120	22.06	10.02	9.2	11.22	PSENEW3_00000616	75.5	124	22.79	9.48	8.48	10.27	PSENEW3_00000616
PSENEW3_00000617	1449	2671	152.45	69.08	69.5	81.67	PSENEW3_00000617	1517.5	2853	162.84	73.02	74.91	88.67	PSENEW3_00000617	1804.5	3367	192.18	78.84	80.13	95.98	PSENEW3_00000617	1076.5	2000	114.16	44.04	44.51	53.58	PSENEW3_00000617	970.5	1805	103.03	45.77	46.29	55.01	PSENEW3_00000617	1100	2056	117.35	48.2	48.93	59.7	PSENEW3_00000617	1314.5	2448	139.73	51.23	51.96	62.97	PSENEW3_00000617
PSENEW3_00000618	1641	2976	132.62	61.08	60.46	71.04	PSENEW3_00000618	1415	2589	115.37	53.16	53.07	62.82	PSENEW3_00000618	1701	3059	136.32	58.02	56.84	68.08	PSENEW3_00000618	2268	4113	183.29	72.45	71.47	86.03	PSENEW3_00000618	1800	3294	146.79	66.28	65.96	78.38	PSENEW3_00000618	2273.5	4128	183.96	77.79	76.7	93.58	PSENEW3_00000618	2303	4123	183.73	70.08	68.32	82.8	PSENEW3_00000618
PSENEW3_00000619	3731	6941	375.6	168.63	171.23	201.19	PSENEW3_00000619	3705	6855	370.94	169.02	170.64	201.99	PSENEW3_00000619	4655	8653	468.24	192.81	195.24	233.86	PSENEW3_00000619	5458	10157	549.62	211.7	214.31	257.97	PSENEW3_00000619	4379.5	8177	442.48	195.83	198.82	236.27	PSENEW3_00000619	5659	10493	567.8	235.11	236.73	288.86	PSENEW3_00000619	5596.5	10439	564.88	206.8	210.06	254.56	PSENEW3_00000619
PSENEW3_00000620	696	1007	175.23	101.16	79.89	93.87	PSENEW3_00000620	669.5	983	171.06	98.21	78.69	93.14	PSENEW3_00000620	712	1062	184.8	94.83	77.06	92.3	PSENEW3_00000620	662	982	170.88	82.57	66.63	80.2	PSENEW3_00000620	591	825	143.56	84.98	64.51	76.66	PSENEW3_00000620	631.5	906	157.66	84.37	65.73	80.2	PSENEW3_00000620	795.5	1163	202.38	94.53	75.26	91.2	PSENEW3_00000620
PSENEW3_00000621	1046.5	1939	115.69	52.15	52.74	61.97	PSENEW3_00000621	1020.5	1907	113.78	51.33	52.34	61.96	PSENEW3_00000621	1212	2262	134.96	55.35	56.28	67.41	PSENEW3_00000621	1007.5	1867	111.4	43.09	43.44	52.28	PSENEW3_00000621	861	1599	95.41	42.45	42.87	50.94	PSENEW3_00000621	958	1791	106.86	43.89	44.55	54.36	PSENEW3_00000621	997.5	1851	110.44	40.64	41.07	49.77	PSENEW3_00000621
PSENEW3_00000622	62	114	6.9	3.13	3.15	3.7	PSENEW3_00000622	49	87	5.27	2.5	2.42	2.87	PSENEW3_00000622	50	92	5.57	2.32	2.32	2.78	PSENEW3_00000622	59	105	6.36	2.56	2.48	2.98	PSENEW3_00000622	47	89	5.39	2.35	2.42	2.88	PSENEW3_00000622	66.5	123	7.45	3.09	3.1	3.79	PSENEW3_00000622	47	85	5.15	1.94	1.91	2.32	PSENEW3_00000622
PSENEW3_00000623	14025	26032	1325.46	596.44	604.28	710.01	PSENEW3_00000623	13803	25653	1306.16	592.48	600.86	711.24	PSENEW3_00000623	15805	29460	1500	615.97	625.45	749.16	PSENEW3_00000623	16274	30250	1540.22	593.94	600.57	722.91	PSENEW3_00000623	13986	26075	1327.65	588.46	596.57	708.93	PSENEW3_00000623	15674.5	29115	1482.43	612.75	618.07	754.16	PSENEW3_00000623	11583.5	21545	1097	402.74	407.93	494.35	PSENEW3_00000623
PSENEW3_00000624	25147.5	45989	509.33	232.62	232.2	272.83	PSENEW3_00000624	24487.5	44711	495.17	228.63	227.79	269.64	PSENEW3_00000624	31220.5	57080	632.16	264.66	263.59	315.73	PSENEW3_00000624	36170	66031	731.29	287.13	285.15	343.23	PSENEW3_00000624	28007	51291	568.05	256.32	255.25	303.33	PSENEW3_00000624	41553	75677	838.12	353.33	349.44	426.38	PSENEW3_00000624	26068	47579	526.94	197.14	195.95	237.46	PSENEW3_00000624
PSENEW3_00000625	1027	1813	83.57	39.54	38.1	44.77	PSENEW3_00000625	1062	1869	86.16	41.27	39.63	46.91	PSENEW3_00000625	1208	2134	98.37	42.62	41.02	49.13	PSENEW3_00000625	1251	2201	101.46	41.34	39.56	47.62	PSENEW3_00000625	984.5	1722	79.38	37.5	35.67	42.39	PSENEW3_00000625	1388.5	2410	111.09	49.14	46.32	56.52	PSENEW3_00000625	1648	2863	131.98	51.88	49.08	59.47	PSENEW3_00000625
PSENEW3_00000626	792	1518	133.78	58.3	60.99	71.66	PSENEW3_00000626	705	1342	118.27	52.38	54.41	64.4	PSENEW3_00000626	800	1507	132.81	53.97	55.38	66.33	PSENEW3_00000626	703.5	1352	119.15	44.44	46.46	55.93	PSENEW3_00000626	548	1044	92.01	39.91	41.34	49.13	PSENEW3_00000626	685	1308	115.28	46.35	48.06	58.64	PSENEW3_00000626	1044	2002	176.44	62.83	65.61	79.51	PSENEW3_00000626
PSENEW3_00000627	5515	10609	566.72	246.06	258.37	303.57	PSENEW3_00000627	5615	10829	578.47	252.86	266.11	314.99	PSENEW3_00000627	6510.5	12593	672.7	266.2	280.49	335.97	PSENEW3_00000627	5931	11395	608.71	227.1	237.35	285.7	PSENEW3_00000627	5039.5	9698	518.06	222.46	232.78	276.63	PSENEW3_00000627	6540.5	12614	673.82	268.25	280.94	342.79	PSENEW3_00000627	14811.5	28553	1525.27	540.28	567.19	687.35	PSENEW3_00000627
PSENEW3_00000628	30775	53987	3005.96	1431.19	1370.42	1610.2	PSENEW3_00000628	30231	53063	2954.51	1419.02	1359.13	1608.82	PSENEW3_00000628	35181.5	61739	3437.58	1499.38	1433.35	1716.87	PSENEW3_00000628	43179.8	75859	4223.78	1723.32	1646.95	1982.44	PSENEW3_00000628	38473.8	67558	3761.58	1770.2	1690.24	2008.6	PSENEW3_00000628	39799	69988	3896.88	1701.35	1624.71	1982.45	PSENEW3_00000628	47645	83692	4659.91	1811.5	1732.85	2099.94	PSENEW3_00000628
PSENEW3_00000629	2873	4848	104.09	51.52	47.46	55.76	PSENEW3_00000629	3216.5	5422	116.42	58.22	53.55	63.39	PSENEW3_00000629	3414.5	5758	123.63	56.12	51.55	61.75	PSENEW3_00000629	3828.5	6516	139.91	58.92	54.55	65.67	PSENEW3_00000629	3097.5	5253	112.79	54.96	50.68	60.23	PSENEW3_00000629	3260.5	5540	118.95	53.75	49.59	60.51	PSENEW3_00000629	3816.5	6555	140.75	55.96	52.34	63.43	PSENEW3_00000629
PSENEW3_00000630	2092	3855	51.6	23.39	23.53	27.64	PSENEW3_00000630	2049	3792	50.76	23.12	23.35	27.64	PSENEW3_00000630	2189	4082	54.64	22.43	22.78	27.29	PSENEW3_00000630	2076.5	3803	50.91	19.92	19.85	23.89	PSENEW3_00000630	1814	3314	44.36	20.07	19.93	23.69	PSENEW3_00000630	1942	3558	47.63	19.96	19.86	24.23	PSENEW3_00000630	2674	4975	66.59	24.44	24.76	30.01	PSENEW3_00000630
PSENEW3_00000631	507.5	918	98.78	45.61	45.03	52.91	PSENEW3_00000631	485.5	879	94.58	44.04	43.51	51.5	PSENEW3_00000631	504.5	923	99.32	41.55	41.41	49.6	PSENEW3_00000631	778.5	1421	152.91	60.05	59.62	71.77	PSENEW3_00000631	709	1301	139.99	63.04	62.9	74.75	PSENEW3_00000631	709	1275	137.2	58.57	57.2	69.79	PSENEW3_00000631	670	1204	129.56	49.23	48.18	58.38	PSENEW3_00000631
PSENEW3_00000632	1413	2693	81.87	35.88	37.33	43.86	PSENEW3_00000632	1407	2687	81.69	36.06	37.58	44.48	PSENEW3_00000632	1532.5	2926	88.95	35.66	37.09	44.43	PSENEW3_00000632	809	1550	47.12	17.63	18.37	22.12	PSENEW3_00000632	694	1330	40.43	17.43	18.17	21.59	PSENEW3_00000632	997.5	1919	58.34	23.28	24.32	29.68	PSENEW3_00000632	2317	4412	134.13	48.1	49.88	60.44	PSENEW3_00000632
PSENEW3_00000633	195	384	22.54	9.56	10.27	12.07	PSENEW3_00000633	231	459	26.94	11.43	12.39	14.67	PSENEW3_00000633	248	490	28.76	11.14	11.99	14.36	PSENEW3_00000633	150	298	17.49	6.31	6.82	8.21	PSENEW3_00000633	111.5	217	12.73	5.41	5.72	6.8	PSENEW3_00000633	96.5	191	11.21	4.35	4.67	5.7	PSENEW3_00000633	229.5	452	26.53	9.2	9.86	11.95	PSENEW3_00000633
PSENEW3_00000634	993	1853	143.87	64.39	65.59	77.06	PSENEW3_00000634	964	1793	139.21	63.1	64.04	75.8	PSENEW3_00000634	998	1869	145.11	59.31	60.51	72.47	PSENEW3_00000634	957	1789	138.9	53.26	54.16	65.19	PSENEW3_00000634	813	1514	117.55	52.16	52.82	62.77	PSENEW3_00000634	980	1824	141.61	58.42	59.04	72.04	PSENEW3_00000634	1141.5	2121	164.67	60.52	61.24	74.21	PSENEW3_00000634
PSENEW3_00000635	1081.33	1957	103.22	47.63	47.06	55.29	PSENEW3_00000635	1044.5	1908	100.63	46.44	46.29	54.8	PSENEW3_00000635	1297	2364	124.68	52.36	51.99	62.27	PSENEW3_00000635	1405	2534	133.65	53.12	52.11	62.73	PSENEW3_00000635	1087.5	1987	104.8	47.4	47.09	55.96	PSENEW3_00000635	1533	2782	146.73	62.08	61.18	74.65	PSENEW3_00000635	1154.5	2082	109.81	41.58	40.83	49.48	PSENEW3_00000635
PSENEW3_00000636	38879	60598	6356.43	3406.24	2897.91	3404.94	PSENEW3_00000636	39125	60983	6396.82	3459.8	2942.66	3483.25	PSENEW3_00000636	41177.8	64083	6721.99	3306.15	2802.83	3357.23	PSENEW3_00000636	14693	22836	2395.38	1104.73	934.02	1124.28	PSENEW3_00000636	13045.5	20292	2128.53	1130.78	956.44	1136.59	PSENEW3_00000636	12578.5	19563	2052.06	1013.01	855.56	1043.94	PSENEW3_00000636	24474	38114	3997.97	1753.03	1486.7	1801.65	PSENEW3_00000636
PSENEW3_00000637	564	1054	122.56	54.78	55.87	65.65	PSENEW3_00000637	554	1036	120.47	54.31	55.42	65.6	PSENEW3_00000637	635	1181	137.33	56.52	57.26	68.59	PSENEW3_00000637	642	1207	140.35	53.51	54.73	65.87	PSENEW3_00000637	535	1000	116.28	51.41	52.25	62.09	PSENEW3_00000637	596.5	1127	131.05	53.25	54.64	66.67	PSENEW3_00000637	732	1372	159.53	58.12	59.33	71.89	PSENEW3_00000637
PSENEW3_00000638	2466	4704	63.99	28.02	29.18	34.28	PSENEW3_00000638	2640.5	5064	68.89	30.28	31.69	37.51	PSENEW3_00000638	2967.5	5691	77.42	30.9	32.28	38.67	PSENEW3_00000638	2794.5	5392	73.35	27.25	28.6	34.43	PSENEW3_00000638	2123.5	4085	55.57	23.87	24.97	29.67	PSENEW3_00000638	2582.5	4980	67.75	26.97	28.25	34.47	PSENEW3_00000638	3212	6174	83.99	29.84	31.23	37.85	PSENEW3_00000638
PSENEW3_00000639	59	95	14.81	7.68	6.75	7.93	PSENEW3_00000639	40	66	10.29	5.26	4.73	5.6	PSENEW3_00000639	51	81	12.63	6.09	5.27	6.31	PSENEW3_00000639	91	149	23.23	10.17	9.06	10.9	PSENEW3_00000639	83.5	132	20.58	10.76	9.25	10.99	PSENEW3_00000639	89	141	21.99	10.65	9.17	11.18	PSENEW3_00000639	93.5	149	23.23	9.96	8.64	10.47	PSENEW3_00000639
PSENEW3_00000640	14706.5	28015.5	612.41	268.51	279.2	328.05	PSENEW3_00000640	14462.5	27553.5	602.31	266.52	277.07	327.97	PSENEW3_00000640	16625.5	31658.5	692.04	278.18	288.56	345.63	PSENEW3_00000640	20176	38491.5	841.41	316.13	328.08	394.92	PSENEW3_00000640	17233	32889	718.94	311.29	323.05	383.9	PSENEW3_00000640	18305	34946.5	763.91	307.21	318.5	388.62	PSENEW3_00000640	15220.5	29040	634.8	227.19	236.06	286.07	PSENEW3_00000640
PSENEW3_00000641	684	1351.5	39.05	16.51	17.8	20.92	PSENEW3_00000641	693.5	1359.5	39.28	16.89	18.07	21.39	PSENEW3_00000641	892	1755.5	50.72	19.73	21.15	25.33	PSENEW3_00000641	346.5	663.5	19.17	7.18	7.47	9	PSENEW3_00000641	279.5	542	15.66	6.67	7.04	8.36	PSENEW3_00000641	296.5	567.5	16.4	6.58	6.84	8.34	PSENEW3_00000641	844.5	1653	47.76	16.66	17.76	21.52	PSENEW3_00000641
PSENEW3_00000642	7281.5	13887	573.84	251.31	261.62	307.39	PSENEW3_00000642	7610	14455	597.31	265.1	274.78	325.25	PSENEW3_00000642	8531	16239	671.03	269.83	279.8	335.14	PSENEW3_00000642	7919.5	15072	622.81	234.57	242.85	292.32	PSENEW3_00000642	6501	12377	511.45	221.99	229.81	273.1	PSENEW3_00000642	7569	14425	596.07	240.13	248.52	303.24	PSENEW3_00000642	6949.5	13202	545.54	196.1	202.86	245.84	PSENEW3_00000642
PSENEW3_00000643	1942	3828	215.06	91.12	98.04	115.2	PSENEW3_00000643	2146	4218	236.97	101.64	109.01	129.03	PSENEW3_00000643	2440	4800	269.66	104.92	112.44	134.68	PSENEW3_00000643	2260.5	4449	249.94	91.03	97.46	117.31	PSENEW3_00000643	2059.5	4061	228.15	95.61	102.52	121.82	PSENEW3_00000643	2253	4443	249.61	97.18	104.07	126.98	PSENEW3_00000643	1818	3588	201.57	69.74	74.96	90.84	PSENEW3_00000643
[truncated: 5,692 more rows]
[truncated: 13 more columns]

[truncated: 2 more sheets: St10.Transcription_level_key, St11.Raw_PAM_data]
